# Supplementary material for: Uranium–nitride chemistry: uranium–uranium electronic communication mediated by nitride bridges
Source: Dalton Trans. 2022 May 20;51(22):8855–64. doi: 10.1039/d2dt00998f (PMC9171730; doi:10.1039/d2dt00998f)
Supplement: DT-051-D2DT00998F-s002 [file DT-051-D2DT00998F-s002.cif]

# Electronic Supplementary Material (ESI) for Dalton Transactions.
# This journal is © The Royal Society of Chemistry 2022

####################################################################### 
# 
# This file contains crystal structure data downloaded from the 
# Cambridge Structural Database (CSD) hosted by the Cambridge 
# Crystallographic Data Centre (CCDC).
# 
# Full information about CCDC data access policies and citation 
# guidelines are available at http://www.ccdc.cam.ac.uk/access/V1 
# 
# Audit and citation data items may have been added by the CCDC. 
# Please retain this information to preserve the provenance of 
# this file and to allow appropriate attribution of the data. 
# 
#######################################################################

data_2
_database_code_depnum_ccdc_archive 'CCDC 2115881'
loop_
_audit_author_name
_audit_author_address
'Ashley Wooles'
;University of Manchester
United Kingdom
;
_audit_update_record             
;
2021-10-15 deposited with the CCDC.	2022-05-20 downloaded from the CCDC.
;
_refine_special_details          ?
_audit_creation_date             2021-07-05
_audit_creation_method           
;
Olex2 1.2
(compiled 2018.05.29 svn.r3508 for OlexSys, GUI svn.r5506)
;
_shelx_SHELXL_version_number     2018/3
_chemical_name_common            ?
_chemical_name_systematic        ?
_chemical_formula_moiety         'C66 H150 Li4 N10 Si6 U2'
_chemical_formula_sum            'C66 H150 Li4 N10 Si6 U2'
_chemical_formula_weight         1756.31
_chemical_melting_point          ?
_chemical_oxdiff_formula         'C66 H150 N10 Li4 Si6 U2'
_chemical_oxdiff_usercomment     
'UDKIOU #12699 IN FOMBLIN FILM ON MICROMOUNT FOR DMK/STL'
loop_
_atom_type_symbol
_atom_type_description
_atom_type_scat_dispersion_real
_atom_type_scat_dispersion_imag
_atom_type_scat_source
C C 0.0181 0.0091 'International Tables Vol C Tables 4.2.6.8 and 6.1.1.4'
H H 0.0000 0.0000 'International Tables Vol C Tables 4.2.6.8 and 6.1.1.4'
Li Li 0.0008 0.0003 'International Tables Vol C Tables 4.2.6.8 and 6.1.1.4'
N N 0.0311 0.0180 'International Tables Vol C Tables 4.2.6.8 and 6.1.1.4'
Si Si 0.2541 0.3302 'International Tables Vol C Tables 4.2.6.8 and 6.1.1.4'
U U -4.3638 13.4090 'International Tables Vol C Tables 4.2.6.8 and 6.1.1.4'

_shelx_space_group_comment       
;
The symmetry employed for this shelxl refinement is uniquely defined
by the following loop, which should always be used as a source of
symmetry information in preference to the above space-group names.
They are only intended as comments.
;
_space_group_crystal_system      triclinic
_space_group_IT_number           2
_space_group_name_H-M_alt        'P -1'
_space_group_name_Hall           '-P 1'
loop_
_space_group_symop_operation_xyz
'x, y, z'
'-x, -y, -z'

_cell_length_a                   11.7485(3)
_cell_length_b                   13.3689(3)
_cell_length_c                   15.0115(4)
_cell_angle_alpha                100.569(2)
_cell_angle_beta                 105.912(2)
_cell_angle_gamma                110.139(2)
_cell_volume                     2025.53(10)
_cell_formula_units_Z            1
_cell_measurement_reflns_used    10181
_cell_measurement_temperature    120(2)
_cell_measurement_theta_max      74.1620
_cell_measurement_theta_min      3.2020
_shelx_estimated_absorpt_T_max   ?
_shelx_estimated_absorpt_T_min   ?
_exptl_absorpt_coefficient_mu    12.323
_exptl_absorpt_correction_T_max  0.679
_exptl_absorpt_correction_T_min  0.330
_exptl_absorpt_correction_type   gaussian
_exptl_absorpt_process_details   
;
CrysAlisPro, Agilent Technologies,
Version 1.171.36.28a (release 18-03-2013 CrysAlis171 .NET)
(compiled Mar 18 2013,11:47:30)
Numerical absorption correction based on gaussian integration over
			a multifaceted crystal model
;
_exptl_absorpt_special_details   ?
_exptl_crystal_colour            'clear reddish red'
_exptl_crystal_colour_lustre     clear
_exptl_crystal_colour_modifier   reddish
_exptl_crystal_colour_primary    red
_exptl_crystal_density_diffrn    1.440
_exptl_crystal_density_meas      ?
_exptl_crystal_density_method    ?
_exptl_crystal_description       block
_exptl_crystal_F_000             896
_exptl_crystal_size_max          0.1466
_exptl_crystal_size_mid          0.0978
_exptl_crystal_size_min          0.0508
_exptl_transmission_factor_max   ?
_exptl_transmission_factor_min   ?
_diffrn_reflns_av_R_equivalents  0.0232
_diffrn_reflns_av_unetI/netI     0.0306
_diffrn_reflns_Laue_measured_fraction_full 0.997
_diffrn_reflns_Laue_measured_fraction_max 0.966
_diffrn_reflns_limit_h_max       14
_diffrn_reflns_limit_h_min       -14
_diffrn_reflns_limit_k_max       16
_diffrn_reflns_limit_k_min       -10
_diffrn_reflns_limit_l_max       16
_diffrn_reflns_limit_l_min       -18
_diffrn_reflns_number            15012
_diffrn_reflns_point_group_measured_fraction_full 0.997
_diffrn_reflns_point_group_measured_fraction_max 0.966
_diffrn_reflns_theta_full        67.684
_diffrn_reflns_theta_max         74.518
_diffrn_reflns_theta_min         3.217
_diffrn_ambient_temperature      120(2)
_diffrn_detector_area_resol_mean 10.6296
_diffrn_measured_fraction_theta_full 0.997
_diffrn_measured_fraction_theta_max 0.966
_diffrn_measurement_details      
;
#__ type_ start__ end____ width___ exp.time_
  1 omega  -46.00  -18.00   1.0000    1.0000
omega____ theta____ kappa____ phi______ frames
    -      -38.5000   38.0000  -90.0000 28

#__ type_ start__ end____ width___ exp.time_
  2 omega -110.00  -19.00   1.0000    1.0000
omega____ theta____ kappa____ phi______ frames
    -      -38.5000  -38.0000  120.0000 91

#__ type_ start__ end____ width___ exp.time_
  3 omega  -39.00   35.00   1.0000    1.0000
omega____ theta____ kappa____ phi______ frames
    -      -38.5000   30.0000  -60.0000 74

#__ type_ start__ end____ width___ exp.time_
  4 omega    7.00   33.00   1.0000    1.0000
omega____ theta____ kappa____ phi______ frames
    -      -38.5000   38.0000   60.0000 26

#__ type_ start__ end____ width___ exp.time_
  5 omega   63.00  107.00   1.0000    1.0000
omega____ theta____ kappa____ phi______ frames
    -       39.0554 -147.0000 -149.0000 44

#__ type_ start__ end____ width___ exp.time_
  6 omega    6.00   93.00   1.0000    1.0000
omega____ theta____ kappa____ phi______ frames
    -       39.0554 -125.0000   60.0000 87

#__ type_ start__ end____ width___ exp.time_
  7 omega   33.00   86.00   1.0000    4.0000
omega____ theta____ kappa____ phi______ frames
    -      102.8295  -30.0000  -90.0000 53

#__ type_ start__ end____ width___ exp.time_
  8 omega   25.00  143.00   1.0000    4.0000
omega____ theta____ kappa____ phi______ frames
    -      102.8295  -15.0000  -60.0000 118

#__ type_ start__ end____ width___ exp.time_
  9 omega   30.00   91.00   1.0000    4.0000
omega____ theta____ kappa____ phi______ frames
    -      102.8295  -30.0000  150.0000 61

#__ type_ start__ end____ width___ exp.time_
 10 omega   48.00  115.00   1.0000    4.0000
omega____ theta____ kappa____ phi______ frames
    -      102.8295 -125.0000  120.0000 67

#__ type_ start__ end____ width___ exp.time_
 11 omega   32.00   57.00   1.0000    4.0000
omega____ theta____ kappa____ phi______ frames
    -      102.8295  -30.0000 -150.0000 25

#__ type_ start__ end____ width___ exp.time_
 12 omega   40.00   91.00   1.0000    4.0000
omega____ theta____ kappa____ phi______ frames
    -      102.8295  -30.0000   90.0000 51

#__ type_ start__ end____ width___ exp.time_
 13 omega   44.00  123.00   1.0000    4.0000
omega____ theta____ kappa____ phi______ frames
    -      102.8295  -77.0000  150.0000 79

#__ type_ start__ end____ width___ exp.time_
 14 omega   82.00  109.00   1.0000    4.0000
omega____ theta____ kappa____ phi______ frames
    -      102.8295  -94.0000 -120.0000 27

#__ type_ start__ end____ width___ exp.time_
 15 omega   91.00  166.00   1.0000    4.0000
omega____ theta____ kappa____ phi______ frames
    -      102.8295   45.0000  -60.0000 75

#__ type_ start__ end____ width___ exp.time_
 16 omega   93.00  118.00   1.0000    4.0000
omega____ theta____ kappa____ phi______ frames
    -      102.8295 -125.0000   60.0000 25

#__ type_ start__ end____ width___ exp.time_
 17 omega   96.00  122.00   1.0000    4.0000
omega____ theta____ kappa____ phi______ frames
    -      102.8295 -125.0000 -120.0000 26

#__ type_ start__ end____ width___ exp.time_
 18 omega  103.00  161.00   1.0000    4.0000
omega____ theta____ kappa____ phi______ frames
    -      102.8295  125.0000 -120.0000 58

#__ type_ start__ end____ width___ exp.time_
 19 omega   47.00   89.00   1.0000    4.0000
omega____ theta____ kappa____ phi______ frames
    -      102.8295  -45.0000  -30.0000 42

#__ type_ start__ end____ width___ exp.time_
 20 omega   32.00  132.00   1.0000    4.0000
omega____ theta____ kappa____ phi______ frames
    -      102.8295  -77.0000  -90.0000 100
;
_diffrn_measurement_device_type  'GV1000, Atlas'
_diffrn_measurement_method       '\w scans'
_diffrn_orient_matrix_UB_11      0.0710683000
_diffrn_orient_matrix_UB_12      -0.0341159000
_diffrn_orient_matrix_UB_13      -0.0641157000
_diffrn_orient_matrix_UB_21      -0.1099790000
_diffrn_orient_matrix_UB_22      -0.0130849000
_diffrn_orient_matrix_UB_23      -0.0916175000
_diffrn_orient_matrix_UB_31      0.0732681000
_diffrn_orient_matrix_UB_32      0.1237138000
_diffrn_orient_matrix_UB_33      0.0086109000
_diffrn_radiation_monochromator  mirror
_diffrn_radiation_type           CuK\a
_diffrn_radiation_wavelength     1.54184
_diffrn_source                   'GV1000 (Cu) X-ray Source'
_reflns_Friedel_coverage         0.000
_reflns_Friedel_fraction_full    .
_reflns_Friedel_fraction_max     .
_reflns_number_gt                7784
_reflns_number_total             8018
_reflns_odcompleteness_completeness 99.72
_reflns_odcompleteness_iscentric 1
_reflns_odcompleteness_theta     67.13
_reflns_special_details          
;
 Reflections were merged by SHELXL according to the crystal
 class for the calculation of statistics and refinement.
 
 _reflns_Friedel_fraction is defined as the number of unique
 Friedel pairs measured divided by the number that would be
 possible theoretically, ignoring centric projections and
 systematic absences.
;
_reflns_threshold_expression     'I > 2\s(I)'
_computing_cell_refinement       
;
CrysAlisPro, Agilent Technologies,
Version 1.171.36.28a (release 18-03-2013 CrysAlis171 .NET)
(compiled Mar 18 2013,11:47:30)
;
_computing_data_collection       
;
CrysAlisPro, Agilent Technologies,
Version 1.171.36.28a (release 18-03-2013 CrysAlis171 .NET)
(compiled Mar 18 2013,11:47:30)
;
_computing_data_reduction        
;
CrysAlisPro, Agilent Technologies,
Version 1.171.36.28a (release 18-03-2013 CrysAlis171 .NET)
(compiled Mar 18 2013,11:47:30)
;
_computing_molecular_graphics    'Olex2 (Dolomanov et al., 2009)'
_computing_publication_material  'Olex2 (Dolomanov et al., 2009)'
_computing_structure_refinement  'ShelXL (Sheldrick, 2015)'
_computing_structure_solution    'XS (Sheldrick, 2008)'
_refine_diff_density_max         1.305
_refine_diff_density_min         -0.982
_refine_diff_density_rms         0.092
_refine_ls_extinction_coef       .
_refine_ls_extinction_method     none
_refine_ls_goodness_of_fit_ref   1.032
_refine_ls_hydrogen_treatment    constr
_refine_ls_matrix_type           full
_refine_ls_number_parameters     414
_refine_ls_number_reflns         8018
_refine_ls_number_restraints     0
_refine_ls_R_factor_all          0.0198
_refine_ls_R_factor_gt           0.0190
_refine_ls_restrained_S_all      1.032
_refine_ls_shift/su_max          0.003
_refine_ls_shift/su_mean         0.000
_refine_ls_structure_factor_coef Fsqd
_refine_ls_weighting_details     
'w=1/[\s^2^(Fo^2^)+(0.0256P)^2^] where P=(Fo^2^+2Fc^2^)/3'
_refine_ls_weighting_scheme      calc
_refine_ls_wR_factor_gt          0.0448
_refine_ls_wR_factor_ref         0.0453
_olex2_refinement_description    
;
1. Fixed Uiso
 At 1.2 times of:
  All C(H) groups, All C(H,H) groups
 At 1.5 times of:
  All C(H,H,H) groups
2.a Ternary CH refined with riding coordinates:
 C1(H1), C4(H4), C7(H7), C12(H12), C15(H15), C18(H18), C23(H23), C26(H26),
 C29(H29)
2.b Secondary CH2 refined with riding coordinates:
 C10(H10A,H10B), C11(H11A,H11B), C21(H21A,H21B), C22(H22A,H22B), C32(H32A,
 H32B), C33(H33A,H33B)
2.c Me refined with riding coordinates:
 C16(H16A,H16B,H16C)
2.d Idealised Me refined as rotating group:
 C2(H2A,H2B,H2C), C3(H3A,H3B,H3C), C5(H5A,H5B,H5C), C6(H6A,H6B,H6C), C8(H8A,
 H8B,H8C), C9(H9A,H9B,H9C), C13(H13A,H13B,H13C), C14(H14A,H14B,H14C), C17(H17A,
 H17B,H17C), C19(H19A,H19B,H19C), C20(H20A,H20B,H20C), C24(H24A,H24B,H24C),
 C25(H25A,H25B,H25C), C27(H27A,H27B,H27C), C28(H28A,H28B,H28C), C30(H30A,H30B,
 H30C), C31(H31A,H31B,H31C)
;
_atom_sites_solution_hydrogens   geom
_atom_sites_solution_primary     heavy
_atom_sites_solution_secondary   ?
loop_
_atom_site_label
_atom_site_type_symbol
_atom_site_fract_x
_atom_site_fract_y
_atom_site_fract_z
_atom_site_U_iso_or_equiv
_atom_site_adp_type
_atom_site_occupancy
_atom_site_site_symmetry_order
_atom_site_calc_flag
_atom_site_refinement_flags_posn
_atom_site_refinement_flags_adp
_atom_site_refinement_flags_occupancy
_atom_site_disorder_assembly
_atom_site_disorder_group
U1 U 0.56638(2) 0.93602(2) 0.57371(2) 0.01071(3) Uani 1 1 d . . . . .
Si1 Si 0.32812(7) 0.76939(6) 0.67246(5) 0.01644(13) Uani 1 1 d . . . . .
Si2 Si 0.92048(6) 1.08605(5) 0.74266(5) 0.01511(13) Uani 1 1 d . . . . .
Si3 Si 0.33227(6) 0.57062(5) 0.18316(5) 0.01447(12) Uani 1 1 d . . . . .
N1 N 0.4684(2) 0.80644(17) 0.64805(16) 0.0156(4) Uani 1 1 d . . . . .
N2 N 0.7923(2) 0.99112(17) 0.63937(15) 0.0147(4) Uani 1 1 d . . . . .
N3 N 0.3864(2) 0.67473(18) 0.28985(15) 0.0164(4) Uani 1 1 d . . . . .
N4 N 0.6206(2) 0.74948(17) 0.53729(15) 0.0147(4) Uani 1 1 d . . . . .
N5 N 0.5376(2) 1.08737(17) 0.58057(15) 0.0129(4) Uani 1 1 d . . . . .
C1 C 0.2542(3) 0.8665(2) 0.6298(2) 0.0207(5) Uani 1 1 d . . . . .
H1 H 0.271210 0.873851 0.569055 0.025 Uiso 1 1 calc R . . . .
C2 C 0.1066(3) 0.8244(3) 0.6022(2) 0.0293(6) Uani 1 1 d . . . . .
H2A H 0.062672 0.753572 0.548971 0.044 Uiso 1 1 calc GR . . . .
H2B H 0.078544 0.880058 0.581067 0.044 Uiso 1 1 calc GR . . . .
H2C H 0.083983 0.812603 0.658732 0.044 Uiso 1 1 calc GR . . . .
C3 C 0.3221(3) 0.9852(2) 0.7020(2) 0.0250(6) Uani 1 1 d . . . . .
H3A H 0.295252 0.985231 0.758369 0.038 Uiso 1 1 calc GR . . . .
H3B H 0.297584 1.036417 0.670176 0.038 Uiso 1 1 calc GR . . . .
H3C H 0.416684 1.009815 0.723704 0.038 Uiso 1 1 calc GR . . . .
C4 C 0.2008(3) 0.6189(2) 0.6037(2) 0.0261(6) Uani 1 1 d . . . . .
H4 H 0.117587 0.615481 0.610966 0.031 Uiso 1 1 calc R . . . .
C5 C 0.2305(4) 0.5295(3) 0.6442(3) 0.0397(8) Uani 1 1 d . . . . .
H5A H 0.313060 0.531233 0.640490 0.060 Uiso 1 1 calc GR . . . .
H5B H 0.160281 0.455480 0.605844 0.060 Uiso 1 1 calc GR . . . .
H5C H 0.236996 0.544840 0.712278 0.060 Uiso 1 1 calc GR . . . .
C6 C 0.1739(3) 0.5874(3) 0.4946(2) 0.0310(7) Uani 1 1 d . . . . .
H6A H 0.163496 0.648037 0.470034 0.047 Uiso 1 1 calc GR . . . .
H6B H 0.093895 0.518487 0.460720 0.047 Uiso 1 1 calc GR . . . .
H6C H 0.246974 0.575449 0.482867 0.047 Uiso 1 1 calc GR . . . .
C7 C 0.3544(3) 0.7806(3) 0.8056(2) 0.0247(6) Uani 1 1 d . . . . .
H7 H 0.367948 0.712947 0.815430 0.030 Uiso 1 1 calc R . . . .
C8 C 0.2327(3) 0.7734(3) 0.8296(2) 0.0323(7) Uani 1 1 d . . . . .
H8A H 0.215208 0.838471 0.821814 0.048 Uiso 1 1 calc GR . . . .
H8B H 0.248073 0.772467 0.896958 0.048 Uiso 1 1 calc GR . . . .
H8C H 0.157618 0.704680 0.785354 0.048 Uiso 1 1 calc GR . . . .
C9 C 0.4754(3) 0.8816(3) 0.8796(2) 0.0338(7) Uani 1 1 d . . . . .
H9A H 0.552929 0.880742 0.867453 0.051 Uiso 1 1 calc GR . . . .
H9B H 0.483582 0.878061 0.945611 0.051 Uiso 1 1 calc GR . . . .
H9C H 0.467337 0.950751 0.873275 0.051 Uiso 1 1 calc GR . . . .
C10 C 0.5548(3) 0.7508(2) 0.67992(18) 0.0174(5) Uani 1 1 d . . . . .
H10A H 0.520679 0.703344 0.718307 0.021 Uiso 1 1 calc R . . . .
H10B H 0.642868 0.808325 0.722513 0.021 Uiso 1 1 calc R . . . .
C11 C 0.5642(2) 0.6784(2) 0.59314(18) 0.0164(5) Uani 1 1 d . . . . .
H11A H 0.619785 0.640186 0.616455 0.020 Uiso 1 1 calc R . . . .
H11B H 0.476387 0.620392 0.550416 0.020 Uiso 1 1 calc R . . . .
C12 C 0.8507(3) 1.1445(2) 0.82909(19) 0.0198(5) Uani 1 1 d . . . . .
H12 H 0.805143 1.185827 0.795772 0.024 Uiso 1 1 calc R . . . .
C13 C 0.7490(3) 1.0558(3) 0.8519(2) 0.0275(6) Uani 1 1 d . . . . .
H13A H 0.676854 1.005509 0.791149 0.041 Uiso 1 1 calc GR . . . .
H13B H 0.715955 1.092597 0.894753 0.041 Uiso 1 1 calc GR . . . .
H13C H 0.789229 1.012465 0.884252 0.041 Uiso 1 1 calc GR . . . .
C14 C 0.9570(3) 1.2302(2) 0.9243(2) 0.0258(6) Uani 1 1 d . . . . .
H14A H 1.000890 1.192457 0.961686 0.039 Uiso 1 1 calc GR . . . .
H14B H 0.917460 1.265069 0.962620 0.039 Uiso 1 1 calc GR . . . .
H14C H 1.020594 1.287997 0.909516 0.039 Uiso 1 1 calc GR . . . .
C15 C 1.0260(3) 1.2110(2) 0.7146(2) 0.0222(5) Uani 1 1 d . . . . .
H15 H 1.096471 1.264975 0.777064 0.027 Uiso 1 1 calc R . . . .
C16 C 0.9451(3) 1.2703(2) 0.6706(2) 0.0270(6) Uani 1 1 d . . . . .
H16A H 0.904119 1.292051 0.714949 0.040 Uiso 1 1 calc R . . . .
H16B H 1.001774 1.337356 0.660699 0.040 Uiso 1 1 calc R . . . .
H16C H 0.877544 1.219654 0.607945 0.040 Uiso 1 1 calc R . . . .
C17 C 1.0902(3) 1.1771(3) 0.6448(2) 0.0275(6) Uani 1 1 d . . . . .
H17A H 1.146403 1.143144 0.674583 0.041 Uiso 1 1 calc GR . . . .
H17B H 1.142580 1.243564 0.631713 0.041 Uiso 1 1 calc GR . . . .
H17C H 1.022560 1.122864 0.583516 0.041 Uiso 1 1 calc GR . . . .
C18 C 1.0353(3) 1.0246(2) 0.8019(2) 0.0233(6) Uani 1 1 d . . . . .
H18 H 1.047958 0.979784 0.747409 0.028 Uiso 1 1 calc R . . . .
C19 C 0.9791(3) 0.9424(3) 0.8545(2) 0.0309(6) Uani 1 1 d . . . . .
H19A H 0.972910 0.983573 0.912820 0.046 Uiso 1 1 calc GR . . . .
H19B H 1.036391 0.905117 0.873313 0.046 Uiso 1 1 calc GR . . . .
H19C H 0.892221 0.886263 0.810778 0.046 Uiso 1 1 calc GR . . . .
C20 C 1.1724(3) 1.1112(3) 0.8711(2) 0.0315(7) Uani 1 1 d . . . . .
H20A H 1.211238 1.161223 0.837017 0.047 Uiso 1 1 calc GR . . . .
H20B H 1.226982 1.072367 0.892242 0.047 Uiso 1 1 calc GR . . . .
H20C H 1.166150 1.155150 0.928016 0.047 Uiso 1 1 calc GR . . . .
C21 C 0.8207(2) 0.9165(2) 0.57160(18) 0.0178(5) Uani 1 1 d . . . . .
H21A H 0.916140 0.944235 0.588869 0.021 Uiso 1 1 calc R . . . .
H21B H 0.781936 0.917299 0.504409 0.021 Uiso 1 1 calc R . . . .
C22 C 0.7656(2) 0.7971(2) 0.57617(18) 0.0170(5) Uani 1 1 d . . . . .
H22A H 0.795326 0.750472 0.537277 0.020 Uiso 1 1 calc R . . . .
H22B H 0.797633 0.797086 0.644412 0.020 Uiso 1 1 calc R . . . .
C23 C 0.1669(3) 0.4508(2) 0.15170(19) 0.0200(5) Uani 1 1 d . . . . .
H23 H 0.146578 0.399610 0.086367 0.024 Uiso 1 1 calc R . . . .
C24 C 0.0564(3) 0.4877(3) 0.1409(3) 0.0409(8) Uani 1 1 d . . . . .
H24A H 0.068873 0.534594 0.204267 0.061 Uiso 1 1 calc GR . . . .
H24B H -0.026800 0.421666 0.116832 0.061 Uiso 1 1 calc GR . . . .
H24C H 0.055740 0.530762 0.094598 0.061 Uiso 1 1 calc GR . . . .
C25 C 0.1636(3) 0.3797(3) 0.2208(3) 0.0356(7) Uani 1 1 d . . . . .
H25A H 0.235890 0.357063 0.229177 0.053 Uiso 1 1 calc GR . . . .
H25B H 0.080865 0.312929 0.193361 0.053 Uiso 1 1 calc GR . . . .
H25C H 0.172100 0.423627 0.284057 0.053 Uiso 1 1 calc GR . . . .
C26 C 0.3122(3) 0.6377(2) 0.08190(19) 0.0197(5) Uani 1 1 d . . . . .
H26 H 0.229533 0.647641 0.071964 0.024 Uiso 1 1 calc R . . . .
C27 C 0.2947(3) 0.5627(3) -0.0166(2) 0.0272(6) Uani 1 1 d . . . . .
H27A H 0.375447 0.554035 -0.011802 0.041 Uiso 1 1 calc GR . . . .
H27B H 0.273942 0.597380 -0.067347 0.041 Uiso 1 1 calc GR . . . .
H27C H 0.223474 0.489003 -0.033202 0.041 Uiso 1 1 calc GR . . . .
C28 C 0.4203(4) 0.7548(3) 0.1083(3) 0.0372(8) Uani 1 1 d . . . . .
H28A H 0.417834 0.805438 0.163236 0.056 Uiso 1 1 calc GR . . . .
H28B H 0.407069 0.782837 0.052155 0.056 Uiso 1 1 calc GR . . . .
H28C H 0.505051 0.750940 0.126515 0.056 Uiso 1 1 calc GR . . . .
C29 C 0.4514(3) 0.5029(2) 0.1849(2) 0.0199(5) Uani 1 1 d . . . . .
H29 H 0.471404 0.486843 0.248506 0.024 Uiso 1 1 calc R . . . .
C30 C 0.4008(3) 0.3901(3) 0.1062(2) 0.0287(6) Uani 1 1 d . . . . .
H30A H 0.320771 0.337282 0.109074 0.043 Uiso 1 1 calc GR . . . .
H30B H 0.466874 0.360079 0.117562 0.043 Uiso 1 1 calc GR . . . .
H30C H 0.382442 0.401124 0.041892 0.043 Uiso 1 1 calc GR . . . .
C31 C 0.5825(3) 0.5838(3) 0.1864(2) 0.0261(6) Uani 1 1 d . . . . .
H31A H 0.570134 0.598521 0.123646 0.039 Uiso 1 1 calc GR . . . .
H31B H 0.645020 0.550012 0.198022 0.039 Uiso 1 1 calc GR . . . .
H31C H 0.615837 0.654247 0.238485 0.039 Uiso 1 1 calc GR . . . .
C32 C 0.4234(2) 0.6476(2) 0.38096(18) 0.0159(5) Uani 1 1 d . . . . .
H32A H 0.379743 0.565502 0.366800 0.019 Uiso 1 1 calc R . . . .
H32B H 0.390498 0.682631 0.426126 0.019 Uiso 1 1 calc R . . . .
C33 C 0.5720(2) 0.6863(2) 0.43289(18) 0.0170(5) Uani 1 1 d . . . . .
H33A H 0.591885 0.619761 0.426552 0.020 Uiso 1 1 calc R . . . .
H33B H 0.618825 0.734084 0.399857 0.020 Uiso 1 1 calc R . . . .
Li1 Li 0.3098(4) 0.7650(4) 0.3492(3) 0.0213(9) Uani 1 1 d . . . . .
Li2 Li 0.4970(5) 1.1673(4) 0.6815(3) 0.0218(9) Uani 1 1 d . . . . .

loop_
_atom_site_aniso_label
_atom_site_aniso_U_11
_atom_site_aniso_U_22
_atom_site_aniso_U_33
_atom_site_aniso_U_23
_atom_site_aniso_U_13
_atom_site_aniso_U_12
U1 0.01144(4) 0.00949(5) 0.01194(4) 0.00354(3) 0.00467(3) 0.00479(3)
Si1 0.0150(3) 0.0164(3) 0.0214(3) 0.0087(3) 0.0098(3) 0.0067(2)
Si2 0.0125(3) 0.0154(3) 0.0137(3) 0.0008(2) 0.0035(2) 0.0044(2)
Si3 0.0153(3) 0.0131(3) 0.0131(3) 0.0014(2) 0.0038(2) 0.0063(2)
N1 0.0164(10) 0.0146(10) 0.0180(10) 0.0080(8) 0.0081(8) 0.0060(8)
N2 0.0122(9) 0.0139(9) 0.0146(9) 0.0006(8) 0.0049(8) 0.0035(8)
N3 0.0184(10) 0.0152(10) 0.0148(10) 0.0033(8) 0.0049(8) 0.0079(8)
N4 0.0148(10) 0.0141(9) 0.0137(10) 0.0028(8) 0.0051(8) 0.0052(8)
N5 0.0147(9) 0.0112(9) 0.0121(9) 0.0021(7) 0.0033(7) 0.0066(8)
C1 0.0220(13) 0.0255(13) 0.0219(13) 0.0101(11) 0.0114(10) 0.0139(11)
C2 0.0248(14) 0.0363(16) 0.0309(15) 0.0091(13) 0.0087(12) 0.0190(13)
C3 0.0314(15) 0.0216(13) 0.0300(15) 0.0091(12) 0.0177(12) 0.0144(12)
C4 0.0183(13) 0.0219(13) 0.0385(16) 0.0097(12) 0.0139(12) 0.0058(10)
C5 0.0429(19) 0.0213(15) 0.055(2) 0.0161(15) 0.0194(17) 0.0097(14)
C6 0.0241(14) 0.0219(14) 0.0363(17) 0.0021(12) 0.0077(12) 0.0035(11)
C7 0.0245(14) 0.0320(15) 0.0254(14) 0.0153(12) 0.0160(11) 0.0121(12)
C8 0.0305(16) 0.0477(19) 0.0337(16) 0.0232(15) 0.0225(13) 0.0196(14)
C9 0.0321(16) 0.0440(18) 0.0228(14) 0.0137(14) 0.0136(12) 0.0086(14)
C10 0.0211(12) 0.0172(12) 0.0167(12) 0.0071(10) 0.0088(10) 0.0086(10)
C11 0.0186(12) 0.0149(11) 0.0177(12) 0.0068(9) 0.0056(9) 0.0092(9)
C12 0.0186(12) 0.0229(13) 0.0164(12) 0.0019(10) 0.0064(10) 0.0091(10)
C13 0.0274(14) 0.0288(14) 0.0214(13) 0.0001(11) 0.0139(11) 0.0061(12)
C14 0.0273(14) 0.0229(13) 0.0198(13) -0.0045(11) 0.0069(11) 0.0089(11)
C15 0.0155(12) 0.0204(13) 0.0216(13) 0.0018(10) 0.0042(10) 0.0014(10)
C16 0.0262(14) 0.0190(13) 0.0332(15) 0.0082(12) 0.0117(12) 0.0056(11)
C17 0.0201(13) 0.0310(15) 0.0291(15) 0.0087(12) 0.0125(11) 0.0057(11)
C18 0.0239(13) 0.0276(14) 0.0168(12) 0.0022(11) 0.0038(10) 0.0139(11)
C19 0.0354(16) 0.0315(16) 0.0273(15) 0.0114(13) 0.0075(12) 0.0173(13)
C20 0.0210(14) 0.0384(17) 0.0277(15) 0.0029(13) 0.0007(11) 0.0142(13)
C21 0.0150(11) 0.0218(13) 0.0146(11) 0.0021(10) 0.0054(9) 0.0072(10)
C22 0.0149(11) 0.0200(12) 0.0157(11) 0.0008(9) 0.0032(9) 0.0110(10)
C23 0.0188(12) 0.0171(12) 0.0184(12) 0.0002(10) 0.0048(10) 0.0055(10)
C24 0.0241(15) 0.0282(16) 0.067(2) 0.0073(16) 0.0154(16) 0.0119(13)
C25 0.0256(15) 0.0324(16) 0.0373(17) 0.0158(14) 0.0074(13) -0.0002(13)
C26 0.0242(13) 0.0199(12) 0.0160(12) 0.0042(10) 0.0065(10) 0.0114(10)
C27 0.0352(16) 0.0340(16) 0.0168(13) 0.0066(12) 0.0100(11) 0.0195(13)
C28 0.047(2) 0.0257(15) 0.0304(16) 0.0135(13) 0.0076(14) 0.0078(14)
C29 0.0216(13) 0.0213(13) 0.0183(12) 0.0037(10) 0.0064(10) 0.0123(10)
C30 0.0330(16) 0.0272(15) 0.0273(15) 0.0021(12) 0.0071(12) 0.0203(13)
C31 0.0202(13) 0.0347(15) 0.0247(14) 0.0059(12) 0.0085(11) 0.0144(12)
C32 0.0174(11) 0.0140(11) 0.0140(11) 0.0016(9) 0.0041(9) 0.0066(9)
C33 0.0173(12) 0.0169(12) 0.0164(12) 0.0010(9) 0.0053(9) 0.0094(9)
Li1 0.018(2) 0.019(2) 0.021(2) 0.0019(18) 0.0074(17) 0.0050(17)
Li2 0.028(2) 0.018(2) 0.022(2) 0.0036(18) 0.0142(19) 0.0107(18)

_geom_special_details            
;
 All esds (except the esd in the dihedral angle between two l.s. planes)
 are estimated using the full covariance matrix.  The cell esds are taken
 into account individually in the estimation of esds in distances, angles
 and torsion angles; correlations between esds in cell parameters are only
 used when they are defined by crystal symmetry.  An approximate (isotropic)
 treatment of cell esds is used for estimating esds involving l.s. planes.
;
loop_
_geom_bond_atom_site_label_1
_geom_bond_atom_site_label_2
_geom_bond_distance
_geom_bond_site_symmetry_2
_geom_bond_publ_flag
U1 N1 2.369(2) . ?
U1 N2 2.348(2) . ?
U1 N3 4.398(2) . ?
U1 N4 2.776(2) . ?
U1 N5 2.208(2) 2_676 ?
U1 N5 2.153(2) . ?
Si1 N1 1.712(2) . ?
Si1 C1 1.904(3) . ?
Si1 C4 1.915(3) . ?
Si1 C7 1.906(3) . ?
Si2 N2 1.722(2) . ?
Si2 C12 1.902(3) . ?
Si2 C15 1.904(3) . ?
Si2 C18 1.913(3) . ?
Si3 N3 1.709(2) . ?
Si3 C23 1.908(3) . ?
Si3 C26 1.903(3) . ?
Si3 C29 1.908(3) . ?
N1 C10 1.483(3) . ?
N2 C21 1.478(3) . ?
N3 C32 1.468(3) . ?
N3 Li1 1.964(5) . ?
N3 Li2 1.968(5) 2_676 ?
N4 C11 1.486(3) . ?
N4 C22 1.490(3) . ?
N4 C33 1.479(3) . ?
N5 Li1 1.996(5) 2_676 ?
N5 Li2 1.953(5) . ?
C1 H1 1.0000 . ?
C1 C2 1.532(4) . ?
C1 C3 1.534(4) . ?
C2 H2A 0.9800 . ?
C2 H2B 0.9800 . ?
C2 H2C 0.9800 . ?
C3 H3A 0.9800 . ?
C3 H3B 0.9800 . ?
C3 H3C 0.9800 . ?
C4 H4 1.0000 . ?
C4 C5 1.535(5) . ?
C4 C6 1.527(5) . ?
C5 H5A 0.9800 . ?
C5 H5B 0.9800 . ?
C5 H5C 0.9800 . ?
C6 H6A 0.9800 . ?
C6 H6B 0.9800 . ?
C6 H6C 0.9800 . ?
C7 H7 1.0000 . ?
C7 C8 1.543(4) . ?
C7 C9 1.531(4) . ?
C8 H8A 0.9800 . ?
C8 H8B 0.9800 . ?
C8 H8C 0.9800 . ?
C9 H9A 0.9800 . ?
C9 H9B 0.9800 . ?
C9 H9C 0.9800 . ?
C10 H10A 0.9900 . ?
C10 H10B 0.9900 . ?
C10 C11 1.528(3) . ?
C11 H11A 0.9900 . ?
C11 H11B 0.9900 . ?
C12 H12 1.0000 . ?
C12 C13 1.533(4) . ?
C12 C14 1.533(4) . ?
C13 H13A 0.9800 . ?
C13 H13B 0.9800 . ?
C13 H13C 0.9800 . ?
C14 H14A 0.9800 . ?
C14 H14B 0.9800 . ?
C14 H14C 0.9800 . ?
C15 H15 1.0000 . ?
C15 C16 1.528(4) . ?
C15 C17 1.539(4) . ?
C16 H16A 0.9800 . ?
C16 H16B 0.9800 . ?
C16 H16C 0.9800 . ?
C17 H17A 0.9800 . ?
C17 H17B 0.9800 . ?
C17 H17C 0.9800 . ?
C18 H18 1.0000 . ?
C18 C19 1.539(4) . ?
C18 C20 1.540(4) . ?
C19 H19A 0.9800 . ?
C19 H19B 0.9800 . ?
C19 H19C 0.9800 . ?
C20 H20A 0.9800 . ?
C20 H20B 0.9800 . ?
C20 H20C 0.9800 . ?
C21 H21A 0.9900 . ?
C21 H21B 0.9900 . ?
C21 C22 1.525(4) . ?
C22 H22A 0.9900 . ?
C22 H22B 0.9900 . ?
C23 H23 1.0000 . ?
C23 C24 1.521(4) . ?
C23 C25 1.529(4) . ?
C24 H24A 0.9800 . ?
C24 H24B 0.9800 . ?
C24 H24C 0.9800 . ?
C25 H25A 0.9800 . ?
C25 H25B 0.9800 . ?
C25 H25C 0.9800 . ?
C26 H26 1.0000 . ?
C26 C27 1.543(4) . ?
C26 C28 1.532(4) . ?
C27 H27A 0.9800 . ?
C27 H27B 0.9800 . ?
C27 H27C 0.9800 . ?
C28 H28A 0.9800 . ?
C28 H28B 0.9800 . ?
C28 H28C 0.9800 . ?
C29 H29 1.0000 . ?
C29 C30 1.539(4) . ?
C29 C31 1.538(4) . ?
C30 H30A 0.9800 . ?
C30 H30B 0.9800 . ?
C30 H30C 0.9800 . ?
C31 H31A 0.9800 . ?
C31 H31B 0.9800 . ?
C31 H31C 0.9800 . ?
C32 H32A 0.9900 . ?
C32 H32B 0.9900 . ?
C32 C33 1.551(3) . ?
C33 H33A 0.9900 . ?
C33 H33B 0.9900 . ?
Li1 Li2 2.344(6) 2_676 ?

loop_
_geom_angle_atom_site_label_1
_geom_angle_atom_site_label_2
_geom_angle_atom_site_label_3
_geom_angle
_geom_angle_site_symmetry_1
_geom_angle_site_symmetry_3
_geom_angle_publ_flag
N1 U1 N4 69.19(7) . . ?
N2 U1 N1 107.76(7) . . ?
N2 U1 N4 70.44(7) . . ?
N5 U1 N1 121.25(8) . . ?
N5 U1 N1 118.79(8) 2_676 . ?
N5 U1 N2 106.48(8) . . ?
N5 U1 N2 122.36(7) 2_676 . ?
N5 U1 N4 169.22(7) . . ?
N5 U1 N4 95.44(7) 2_676 . ?
N5 U1 N5 77.34(8) . 2_676 ?
N1 Si1 C1 104.08(11) . . ?
N1 Si1 C4 115.50(12) . . ?
N1 Si1 C7 114.08(12) . . ?
C1 Si1 C4 107.29(13) . . ?
C1 Si1 C7 112.27(13) . . ?
C7 Si1 C4 103.66(14) . . ?
N2 Si2 C12 107.99(11) . . ?
N2 Si2 C15 111.40(11) . . ?
N2 Si2 C18 113.07(12) . . ?
C12 Si2 C15 105.89(13) . . ?
C12 Si2 C18 112.62(12) . . ?
C15 Si2 C18 105.67(13) . . ?
N3 Si3 C23 115.71(11) . . ?
N3 Si3 C26 106.55(11) . . ?
N3 Si3 C29 110.82(11) . . ?
C23 Si3 C29 105.80(12) . . ?
C26 Si3 C23 105.99(12) . . ?
C26 Si3 C29 111.98(12) . . ?
Si1 N1 U1 134.12(12) . . ?
C10 N1 U1 108.41(15) . . ?
C10 N1 Si1 117.46(16) . . ?
Si2 N2 U1 136.73(11) . . ?
C21 N2 U1 105.78(14) . . ?
C21 N2 Si2 117.41(16) . . ?
Si3 N3 Li1 134.66(19) . . ?
Si3 N3 Li2 125.96(18) . 2_676 ?
C32 N3 Si3 117.58(17) . . ?
C32 N3 Li1 88.3(2) . . ?
C32 N3 Li2 105.9(2) . 2_676 ?
Li1 N3 Li2 73.2(2) . 2_676 ?
C11 N4 U1 106.51(14) . . ?
C11 N4 C22 111.9(2) . . ?
C22 N4 U1 103.76(14) . . ?
C33 N4 U1 114.16(15) . . ?
C33 N4 C11 111.61(19) . . ?
C33 N4 C22 108.73(19) . . ?
U1 N5 U1 102.66(8) . 2_676 ?
Li1 N5 U1 119.16(17) 2_676 . ?
Li1 N5 U1 114.60(17) 2_676 2_676 ?
Li2 N5 U1 126.61(17) . . ?
Li2 N5 U1 119.41(18) . 2_676 ?
Li2 N5 Li1 72.8(2) . 2_676 ?
Si1 C1 H1 106.0 . . ?
C2 C1 Si1 116.0(2) . . ?
C2 C1 H1 106.0 . . ?
C2 C1 C3 109.5(2) . . ?
C3 C1 Si1 112.5(2) . . ?
C3 C1 H1 106.0 . . ?
C1 C2 H2A 109.5 . . ?
C1 C2 H2B 109.5 . . ?
C1 C2 H2C 109.5 . . ?
H2A C2 H2B 109.5 . . ?
H2A C2 H2C 109.5 . . ?
H2B C2 H2C 109.5 . . ?
C1 C3 H3A 109.5 . . ?
C1 C3 H3B 109.5 . . ?
C1 C3 H3C 109.5 . . ?
H3A C3 H3B 109.5 . . ?
H3A C3 H3C 109.5 . . ?
H3B C3 H3C 109.5 . . ?
Si1 C4 H4 106.4 . . ?
C5 C4 Si1 114.7(2) . . ?
C5 C4 H4 106.4 . . ?
C6 C4 Si1 112.7(2) . . ?
C6 C4 H4 106.4 . . ?
C6 C4 C5 109.6(3) . . ?
C4 C5 H5A 109.5 . . ?
C4 C5 H5B 109.5 . . ?
C4 C5 H5C 109.5 . . ?
H5A C5 H5B 109.5 . . ?
H5A C5 H5C 109.5 . . ?
H5B C5 H5C 109.5 . . ?
C4 C6 H6A 109.5 . . ?
C4 C6 H6B 109.5 . . ?
C4 C6 H6C 109.5 . . ?
H6A C6 H6B 109.5 . . ?
H6A C6 H6C 109.5 . . ?
H6B C6 H6C 109.5 . . ?
Si1 C7 H7 105.9 . . ?
C8 C7 Si1 112.5(2) . . ?
C8 C7 H7 105.9 . . ?
C9 C7 Si1 115.28(19) . . ?
C9 C7 H7 105.9 . . ?
C9 C7 C8 110.5(3) . . ?
C7 C8 H8A 109.5 . . ?
C7 C8 H8B 109.5 . . ?
C7 C8 H8C 109.5 . . ?
H8A C8 H8B 109.5 . . ?
H8A C8 H8C 109.5 . . ?
H8B C8 H8C 109.5 . . ?
C7 C9 H9A 109.5 . . ?
C7 C9 H9B 109.5 . . ?
C7 C9 H9C 109.5 . . ?
H9A C9 H9B 109.5 . . ?
H9A C9 H9C 109.5 . . ?
H9B C9 H9C 109.5 . . ?
N1 C10 H10A 109.3 . . ?
N1 C10 H10B 109.3 . . ?
N1 C10 C11 111.5(2) . . ?
H10A C10 H10B 108.0 . . ?
C11 C10 H10A 109.3 . . ?
C11 C10 H10B 109.3 . . ?
N4 C11 C10 109.8(2) . . ?
N4 C11 H11A 109.7 . . ?
N4 C11 H11B 109.7 . . ?
C10 C11 H11A 109.7 . . ?
C10 C11 H11B 109.7 . . ?
H11A C11 H11B 108.2 . . ?
Si2 C12 H12 106.5 . . ?
C13 C12 Si2 114.69(19) . . ?
C13 C12 H12 106.5 . . ?
C13 C12 C14 109.7(2) . . ?
C14 C12 Si2 112.45(19) . . ?
C14 C12 H12 106.5 . . ?
C12 C13 H13A 109.5 . . ?
C12 C13 H13B 109.5 . . ?
C12 C13 H13C 109.5 . . ?
H13A C13 H13B 109.5 . . ?
H13A C13 H13C 109.5 . . ?
H13B C13 H13C 109.5 . . ?
C12 C14 H14A 109.5 . . ?
C12 C14 H14B 109.5 . . ?
C12 C14 H14C 109.5 . . ?
H14A C14 H14B 109.5 . . ?
H14A C14 H14C 109.5 . . ?
H14B C14 H14C 109.5 . . ?
Si2 C15 H15 108.3 . . ?
C16 C15 Si2 110.35(19) . . ?
C16 C15 H15 108.3 . . ?
C16 C15 C17 109.3(2) . . ?
C17 C15 Si2 112.2(2) . . ?
C17 C15 H15 108.3 . . ?
C15 C16 H16A 109.5 . . ?
C15 C16 H16B 109.5 . . ?
C15 C16 H16C 109.5 . . ?
H16A C16 H16B 109.5 . . ?
H16A C16 H16C 109.5 . . ?
H16B C16 H16C 109.5 . . ?
C15 C17 H17A 109.5 . . ?
C15 C17 H17B 109.5 . . ?
C15 C17 H17C 109.5 . . ?
H17A C17 H17B 109.5 . . ?
H17A C17 H17C 109.5 . . ?
H17B C17 H17C 109.5 . . ?
Si2 C18 H18 106.0 . . ?
C19 C18 Si2 114.2(2) . . ?
C19 C18 H18 106.0 . . ?
C19 C18 C20 108.8(2) . . ?
C20 C18 Si2 115.2(2) . . ?
C20 C18 H18 106.0 . . ?
C18 C19 H19A 109.5 . . ?
C18 C19 H19B 109.5 . . ?
C18 C19 H19C 109.5 . . ?
H19A C19 H19B 109.5 . . ?
H19A C19 H19C 109.5 . . ?
H19B C19 H19C 109.5 . . ?
C18 C20 H20A 109.5 . . ?
C18 C20 H20B 109.5 . . ?
C18 C20 H20C 109.5 . . ?
H20A C20 H20B 109.5 . . ?
H20A C20 H20C 109.5 . . ?
H20B C20 H20C 109.5 . . ?
N2 C21 H21A 109.5 . . ?
N2 C21 H21B 109.5 . . ?
N2 C21 C22 110.6(2) . . ?
H21A C21 H21B 108.1 . . ?
C22 C21 H21A 109.5 . . ?
C22 C21 H21B 109.5 . . ?
N4 C22 C21 109.7(2) . . ?
N4 C22 H22A 109.7 . . ?
N4 C22 H22B 109.7 . . ?
C21 C22 H22A 109.7 . . ?
C21 C22 H22B 109.7 . . ?
H22A C22 H22B 108.2 . . ?
Si3 C23 H23 106.2 . . ?
C24 C23 Si3 113.6(2) . . ?
C24 C23 H23 106.2 . . ?
C24 C23 C25 109.1(3) . . ?
C25 C23 Si3 114.7(2) . . ?
C25 C23 H23 106.2 . . ?
C23 C24 H24A 109.5 . . ?
C23 C24 H24B 109.5 . . ?
C23 C24 H24C 109.5 . . ?
H24A C24 H24B 109.5 . . ?
H24A C24 H24C 109.5 . . ?
H24B C24 H24C 109.5 . . ?
C23 C25 H25A 109.5 . . ?
C23 C25 H25B 109.5 . . ?
C23 C25 H25C 109.5 . . ?
H25A C25 H25B 109.5 . . ?
H25A C25 H25C 109.5 . . ?
H25B C25 H25C 109.5 . . ?
Si3 C26 H26 106.3 . . ?
C27 C26 Si3 113.29(19) . . ?
C27 C26 H26 106.3 . . ?
C28 C26 Si3 113.5(2) . . ?
C28 C26 H26 106.3 . . ?
C28 C26 C27 110.7(3) . . ?
C26 C27 H27A 109.5 . . ?
C26 C27 H27B 109.5 . . ?
C26 C27 H27C 109.5 . . ?
H27A C27 H27B 109.5 . . ?
H27A C27 H27C 109.5 . . ?
H27B C27 H27C 109.5 . . ?
C26 C28 H28A 109.5 . . ?
C26 C28 H28B 109.5 . . ?
C26 C28 H28C 109.5 . . ?
H28A C28 H28B 109.5 . . ?
H28A C28 H28C 109.5 . . ?
H28B C28 H28C 109.5 . . ?
Si3 C29 H29 105.7 . . ?
C30 C29 Si3 116.5(2) . . ?
C30 C29 H29 105.7 . . ?
C31 C29 Si3 112.35(19) . . ?
C31 C29 H29 105.7 . . ?
C31 C29 C30 110.0(2) . . ?
C29 C30 H30A 109.5 . . ?
C29 C30 H30B 109.5 . . ?
C29 C30 H30C 109.5 . . ?
H30A C30 H30B 109.5 . . ?
H30A C30 H30C 109.5 . . ?
H30B C30 H30C 109.5 . . ?
C29 C31 H31A 109.5 . . ?
C29 C31 H31B 109.5 . . ?
C29 C31 H31C 109.5 . . ?
H31A C31 H31B 109.5 . . ?
H31A C31 H31C 109.5 . . ?
H31B C31 H31C 109.5 . . ?
N3 C32 H32A 108.6 . . ?
N3 C32 H32B 108.6 . . ?
N3 C32 C33 114.7(2) . . ?
H32A C32 H32B 107.6 . . ?
C33 C32 H32A 108.6 . . ?
C33 C32 H32B 108.6 . . ?
N4 C33 C32 113.2(2) . . ?
N4 C33 H33A 108.9 . . ?
N4 C33 H33B 108.9 . . ?
C32 C33 H33A 108.9 . . ?
C32 C33 H33B 108.9 . . ?
H33A C33 H33B 107.7 . . ?
N3 Li1 U1 126.7(2) . 2_676 ?
N3 Li1 N5 102.3(2) . 2_676 ?
N3 Li1 C16 133.4(2) . 2_676 ?
N3 Li1 Li2 53.47(17) . 2_676 ?
N5 Li1 U1 31.69(10) 2_676 2_676 ?
N5 Li1 C16 123.6(2) 2_676 2_676 ?
N5 Li1 Li2 52.76(17) 2_676 2_676 ?
C16 Li1 U1 94.87(14) 2_676 2_676 ?
Li2 Li1 U1 73.25(16) 2_676 2_676 ?
Li2 Li1 C16 156.0(3) 2_676 2_676 ?
N3 Li2 U1 100.38(18) 2_676 2_676 ?
N3 Li2 C32 30.77(11) 2_676 2_676 ?
N5 Li2 U1 32.34(11) . 2_676 ?
N5 Li2 N3 103.8(2) . 2_676 ?
N5 Li2 C32 88.16(18) . 2_676 ?
C32 Li2 U1 73.32(12) 2_676 2_676 ?

loop_
_geom_torsion_atom_site_label_1
_geom_torsion_atom_site_label_2
_geom_torsion_atom_site_label_3
_geom_torsion_atom_site_label_4
_geom_torsion
_geom_torsion_site_symmetry_1
_geom_torsion_site_symmetry_2
_geom_torsion_site_symmetry_3
_geom_torsion_site_symmetry_4
_geom_torsion_publ_flag
U1 N1 C10 C11 -66.0(2) . . . . ?
U1 N2 C21 C22 -69.2(2) . . . . ?
U1 N4 C11 C10 -25.2(2) . . . . ?
U1 N4 C22 C21 -27.7(2) . . . . ?
U1 N4 C33 C32 -56.2(2) . . . . ?
Si1 N1 C10 C11 115.2(2) . . . . ?
Si2 N2 C21 C22 108.0(2) . . . . ?
Si3 N3 C32 C33 99.8(2) . . . . ?
N1 C10 C11 N4 61.4(3) . . . . ?
N2 C21 C22 N4 66.9(3) . . . . ?
N3 C32 C33 N4 130.0(2) . . . . ?
C1 Si1 N1 U1 -2.80(19) . . . . ?
C1 Si1 N1 C10 175.64(18) . . . . ?
C4 Si1 N1 U1 114.53(17) . . . . ?
C4 Si1 N1 C10 -67.0(2) . . . . ?
C7 Si1 N1 U1 -125.48(17) . . . . ?
C7 Si1 N1 C10 53.0(2) . . . . ?
C11 N4 C22 C21 -142.1(2) . . . . ?
C11 N4 C33 C32 64.6(3) . . . . ?
C12 Si2 N2 U1 9.5(2) . . . . ?
C12 Si2 N2 C21 -166.58(18) . . . . ?
C15 Si2 N2 U1 -106.37(18) . . . . ?
C15 Si2 N2 C21 77.5(2) . . . . ?
C18 Si2 N2 U1 134.82(17) . . . . ?
C18 Si2 N2 C21 -41.3(2) . . . . ?
C22 N4 C11 C10 87.5(2) . . . . ?
C22 N4 C33 C32 -171.5(2) . . . . ?
C23 Si3 N3 C32 68.9(2) . . . . ?
C23 Si3 N3 Li1 -49.1(3) . . . . ?
C23 Si3 N3 Li2 -151.5(2) . . . 2_676 ?
C26 Si3 N3 C32 -173.59(18) . . . . ?
C26 Si3 N3 Li1 68.4(3) . . . . ?
C26 Si3 N3 Li2 -34.0(3) . . . 2_676 ?
C29 Si3 N3 C32 -51.5(2) . . . . ?
C29 Si3 N3 Li1 -169.5(3) . . . . ?
C29 Si3 N3 Li2 88.1(2) . . . 2_676 ?
C33 N4 C11 C10 -150.4(2) . . . . ?
C33 N4 C22 C21 94.2(2) . . . . ?
Li1 N3 C32 C33 -119.1(2) . . . . ?
Li2 N3 C32 C33 -47.1(3) 2_676 . . . ?

_shelx_res_file                  
;
TITL UDKIOU in P-1 #2
    udkiou.res
    created by SHELXL-2018/3 at 09:52:03 on 05-Jul-2021
REM reset to P-1 #2
rem EXTI insignif
CELL 1.54184 11.748494 13.368899 15.011494 100.5686 105.9116 110.1391
ZERR 1 0.000324 0.000321 0.000415 0.0022 0.0024 0.0024
LATT 1
SFAC C H Li N Si U
UNIT 66 150 4 10 6 2
EQIV $1 1-X,2-Y,1-Z

L.S. 16 0 0
PLAN  20
TEMP -153.1(10)
FREE C16 Li1_$1
FREE U1 Li2
FREE U1 Li1
FREE U1 Li2_$1
FREE U1 Li1_$1
FREE U1 U1_$1
FREE C3 Li2
FREE Li2 Li1_$1
FREE C32 Li1
FREE C32 Li2_$1
BOND $H
HTAB
CONF
fmap 2
acta
REM <olex2.extras>
REM <HklSrc "%.\\UDKIOU.hkl">
REM </olex2.extras>

WGHT    0.025600
FVAR       4.03253
U1    6    0.566375    0.936018    0.573712    11.00000    0.01144    0.00949 =
         0.01194    0.00354    0.00467    0.00479
SI1   5    0.328117    0.769385    0.672459    11.00000    0.01500    0.01644 =
         0.02140    0.00868    0.00977    0.00666
SI2   5    0.920476    1.086053    0.742662    11.00000    0.01246    0.01538 =
         0.01374    0.00084    0.00352    0.00440
SI3   5    0.332267    0.570622    0.183165    11.00000    0.01534    0.01314 =
         0.01308    0.00143    0.00375    0.00630
N1    4    0.468357    0.806442    0.648048    11.00000    0.01643    0.01457 =
         0.01805    0.00803    0.00808    0.00602
N2    4    0.792335    0.991117    0.639371    11.00000    0.01217    0.01393 =
         0.01461    0.00061    0.00492    0.00354
N3    4    0.386448    0.674727    0.289849    11.00000    0.01842    0.01525 =
         0.01481    0.00334    0.00494    0.00787
N4    4    0.620562    0.749477    0.537289    11.00000    0.01484    0.01406 =
         0.01373    0.00284    0.00514    0.00519
N5    4    0.537558    1.087369    0.580568    11.00000    0.01472    0.01122 =
         0.01210    0.00215    0.00327    0.00657
C1    1    0.254242    0.866483    0.629798    11.00000    0.02202    0.02548 =
         0.02187    0.01012    0.01138    0.01394
AFIX  13
H1    2    0.271210    0.873851    0.569055    11.00000   -1.20000
AFIX   0
C2    1    0.106560    0.824388    0.602152    11.00000    0.02480    0.03626 =
         0.03088    0.00909    0.00871    0.01897
AFIX 137
H2A   2    0.062672    0.753572    0.548971    11.00000   -1.50000
H2B   2    0.078544    0.880058    0.581067    11.00000   -1.50000
H2C   2    0.083983    0.812603    0.658732    11.00000   -1.50000
AFIX   0
C3    1    0.322066    0.985210    0.702036    11.00000    0.03135    0.02159 =
         0.03003    0.00914    0.01770    0.01439
AFIX 137
H3A   2    0.295252    0.985231    0.758369    11.00000   -1.50000
H3B   2    0.297584    1.036417    0.670176    11.00000   -1.50000
H3C   2    0.416684    1.009815    0.723704    11.00000   -1.50000
AFIX   0
C4    1    0.200847    0.618942    0.603705    11.00000    0.01828    0.02189 =
         0.03853    0.00972    0.01393    0.00575
AFIX  13
H4    2    0.117587    0.615481    0.610966    11.00000   -1.20000
AFIX   0
C5    1    0.230475    0.529540    0.644245    11.00000    0.04294    0.02130 =
         0.05464    0.01612    0.01936    0.00971
AFIX 137
H5A   2    0.313060    0.531233    0.640490    11.00000   -1.50000
H5B   2    0.160281    0.455480    0.605844    11.00000   -1.50000
H5C   2    0.236996    0.544840    0.712278    11.00000   -1.50000
AFIX   0
C6    1    0.173887    0.587403    0.494551    11.00000    0.02410    0.02195 =
         0.03626    0.00210    0.00769    0.00349
AFIX 137
H6A   2    0.163496    0.648037    0.470034    11.00000   -1.50000
H6B   2    0.093895    0.518487    0.460720    11.00000   -1.50000
H6C   2    0.246974    0.575449    0.482867    11.00000   -1.50000
AFIX   0
C7    1    0.354352    0.780576    0.805624    11.00000    0.02454    0.03204 =
         0.02542    0.01528    0.01598    0.01210
AFIX  13
H7    2    0.367948    0.712947    0.815430    11.00000   -1.20000
AFIX   0
C8    1    0.232713    0.773393    0.829628    11.00000    0.03048    0.04772 =
         0.03371    0.02321    0.02253    0.01958
AFIX 137
H8A   2    0.215208    0.838471    0.821814    11.00000   -1.50000
H8B   2    0.248073    0.772467    0.896958    11.00000   -1.50000
H8C   2    0.157618    0.704680    0.785354    11.00000   -1.50000
AFIX   0
C9    1    0.475439    0.881619    0.879648    11.00000    0.03213    0.04402 =
         0.02281    0.01369    0.01363    0.00861
AFIX 137
H9A   2    0.552929    0.880742    0.867453    11.00000   -1.50000
H9B   2    0.483582    0.878061    0.945611    11.00000   -1.50000
H9C   2    0.467337    0.950751    0.873275    11.00000   -1.50000
AFIX   0
C10   1    0.554798    0.750757    0.679924    11.00000    0.02109    0.01716 =
         0.01674    0.00711    0.00876    0.00859
AFIX  23
H10A  2    0.520679    0.703344    0.718307    11.00000   -1.20000
H10B  2    0.642868    0.808325    0.722513    11.00000   -1.20000
AFIX   0
C11   1    0.564158    0.678372    0.593139    11.00000    0.01859    0.01486 =
         0.01775    0.00683    0.00565    0.00923
AFIX  23
H11A  2    0.619785    0.640186    0.616455    11.00000   -1.20000
H11B  2    0.476387    0.620392    0.550416    11.00000   -1.20000
AFIX   0
C12   1    0.850719    1.144513    0.829086    11.00000    0.01859    0.02293 =
         0.01639    0.00192    0.00638    0.00911
AFIX  13
H12   2    0.805143    1.185827    0.795772    11.00000   -1.20000
AFIX   0
C13   1    0.749023    1.055773    0.851863    11.00000    0.02737    0.02877 =
         0.02138    0.00008    0.01386    0.00606
AFIX 137
H13A  2    0.676854    1.005509    0.791149    11.00000   -1.50000
H13B  2    0.715955    1.092597    0.894753    11.00000   -1.50000
H13C  2    0.789229    1.012465    0.884252    11.00000   -1.50000
AFIX   0
C14   1    0.957005    1.230244    0.924319    11.00000    0.02730    0.02289 =
         0.01983   -0.00446    0.00688    0.00891
AFIX 137
H14A  2    1.000890    1.192457    0.961686    11.00000   -1.50000
H14B  2    0.917460    1.265069    0.962620    11.00000   -1.50000
H14C  2    1.020594    1.287997    0.909516    11.00000   -1.50000
AFIX   0
C15   1    1.025995    1.211040    0.714594    11.00000    0.01546    0.02041 =
         0.02160    0.00178    0.00421    0.00143
AFIX  13
H15   2    1.096471    1.264975    0.777064    11.00000   -1.20000
AFIX   0
C16   1    0.945107    1.270341    0.670603    11.00000    0.02616    0.01896 =
         0.03319    0.00819    0.01174    0.00565
AFIX  33
H16A  2    0.904119    1.292051    0.714949    11.00000   -1.50000
H16B  2    1.001774    1.337356    0.660699    11.00000   -1.50000
H16C  2    0.877544    1.219654    0.607945    11.00000   -1.50000
AFIX   0
C17   1    1.090219    1.177067    0.644757    11.00000    0.02012    0.03095 =
         0.02914    0.00871    0.01245    0.00571
AFIX 137
H17A  2    1.146403    1.143144    0.674583    11.00000   -1.50000
H17B  2    1.142580    1.243564    0.631713    11.00000   -1.50000
H17C  2    1.022560    1.122864    0.583516    11.00000   -1.50000
AFIX   0
C18   1    1.035279    1.024631    0.801937    11.00000    0.02390    0.02758 =
         0.01676    0.00223    0.00380    0.01394
AFIX  13
H18   2    1.047958    0.979784    0.747409    11.00000   -1.20000
AFIX   0
C19   1    0.979096    0.942429    0.854485    11.00000    0.03540    0.03146 =
         0.02726    0.01140    0.00749    0.01728
AFIX 137
H19A  2    0.972910    0.983573    0.912820    11.00000   -1.50000
H19B  2    1.036391    0.905117    0.873313    11.00000   -1.50000
H19C  2    0.892221    0.886263    0.810778    11.00000   -1.50000
AFIX   0
C20   1    1.172368    1.111209    0.871086    11.00000    0.02099    0.03842 =
         0.02770    0.00285    0.00067    0.01423
AFIX 137
H20A  2    1.211238    1.161223    0.837017    11.00000   -1.50000
H20B  2    1.226982    1.072367    0.892242    11.00000   -1.50000
H20C  2    1.166150    1.155150    0.928016    11.00000   -1.50000
AFIX   0
C21   1    0.820746    0.916543    0.571600    11.00000    0.01504    0.02180 =
         0.01460    0.00213    0.00539    0.00721
AFIX  23
H21A  2    0.916140    0.944235    0.588869    11.00000   -1.20000
H21B  2    0.781936    0.917299    0.504409    11.00000   -1.20000
AFIX   0
C22   1    0.765621    0.797148    0.576172    11.00000    0.01490    0.02002 =
         0.01574    0.00083    0.00316    0.01104
AFIX  23
H22A  2    0.795326    0.750472    0.537277    11.00000   -1.20000
H22B  2    0.797633    0.797086    0.644412    11.00000   -1.20000
AFIX   0
C23   1    0.166916    0.450809    0.151696    11.00000    0.01883    0.01715 =
         0.01842    0.00019    0.00481    0.00548
AFIX  13
H23   2    0.146578    0.399610    0.086367    11.00000   -1.20000
AFIX   0
C24   1    0.056353    0.487741    0.140887    11.00000    0.02410    0.02824 =
         0.06706    0.00732    0.01545    0.01194
AFIX 137
H24A  2    0.068873    0.534594    0.204267    11.00000   -1.50000
H24B  2   -0.026800    0.421666    0.116832    11.00000   -1.50000
H24C  2    0.055740    0.530762    0.094598    11.00000   -1.50000
AFIX   0
C25   1    0.163650    0.379726    0.220774    11.00000    0.02564    0.03244 =
         0.03733    0.01581    0.00737   -0.00016
AFIX 137
H25A  2    0.235890    0.357063    0.229177    11.00000   -1.50000
H25B  2    0.080865    0.312929    0.193361    11.00000   -1.50000
H25C  2    0.172100    0.423627    0.284057    11.00000   -1.50000
AFIX   0
C26   1    0.312217    0.637720    0.081905    11.00000    0.02417    0.01986 =
         0.01598    0.00425    0.00648    0.01144
AFIX  13
H26   2    0.229533    0.647641    0.071964    11.00000   -1.20000
AFIX   0
C27   1    0.294669    0.562688   -0.016599    11.00000    0.03516    0.03398 =
         0.01682    0.00656    0.01000    0.01955
AFIX 137
H27A  2    0.375447    0.554035   -0.011802    11.00000   -1.50000
H27B  2    0.273942    0.597380   -0.067347    11.00000   -1.50000
H27C  2    0.223474    0.489003   -0.033202    11.00000   -1.50000
AFIX   0
C28   1    0.420272    0.754774    0.108332    11.00000    0.04679    0.02569 =
         0.03044    0.01350    0.00764    0.00781
AFIX 137
H28A  2    0.417834    0.805438    0.163236    11.00000   -1.50000
H28B  2    0.407069    0.782837    0.052155    11.00000   -1.50000
H28C  2    0.505051    0.750940    0.126515    11.00000   -1.50000
AFIX   0
C29   1    0.451442    0.502928    0.184906    11.00000    0.02160    0.02126 =
         0.01826    0.00372    0.00641    0.01226
AFIX  13
H29   2    0.471404    0.486843    0.248506    11.00000   -1.20000
AFIX   0
C30   1    0.400785    0.390115    0.106217    11.00000    0.03300    0.02716 =
         0.02731    0.00211    0.00706    0.02028
AFIX 137
H30A  2    0.320771    0.337282    0.109074    11.00000   -1.50000
H30B  2    0.466874    0.360079    0.117562    11.00000   -1.50000
H30C  2    0.382442    0.401124    0.041892    11.00000   -1.50000
AFIX   0
C31   1    0.582494    0.583758    0.186400    11.00000    0.02016    0.03468 =
         0.02469    0.00590    0.00851    0.01439
AFIX 137
H31A  2    0.570134    0.598521    0.123646    11.00000   -1.50000
H31B  2    0.645020    0.550012    0.198022    11.00000   -1.50000
H31C  2    0.615837    0.654247    0.238485    11.00000   -1.50000
AFIX   0
C32   1    0.423399    0.647609    0.380964    11.00000    0.01737    0.01395 =
         0.01401    0.00163    0.00414    0.00657
AFIX  23
H32A  2    0.379743    0.565502    0.366800    11.00000   -1.20000
H32B  2    0.390498    0.682631    0.426126    11.00000   -1.20000
AFIX   0
C33   1    0.571986    0.686329    0.432888    11.00000    0.01726    0.01692 =
         0.01644    0.00100    0.00530    0.00940
AFIX  23
H33A  2    0.591885    0.619761    0.426552    11.00000   -1.20000
H33B  2    0.618825    0.734084    0.399857    11.00000   -1.20000
AFIX   0
LI1   3    0.309787    0.765025    0.349247    11.00000    0.01850    0.01933 =
         0.02150    0.00194    0.00743    0.00497
LI2   3    0.497049    1.167322    0.681494    11.00000    0.02838    0.01846 =
         0.02175    0.00360    0.01418    0.01071
HKLF 4


REM  UDKIOU in P-1 #2
REM wR2 = 0.0453, GooF = S = 1.032, Restrained GooF = 1.032 for all data
REM R1 = 0.0190 for 7784 Fo > 4sig(Fo) and 0.0198 for all 8018 data
REM 414 parameters refined using 0 restraints

END

WGHT      0.0256      0.0000

REM No hydrogen bonds found for HTAB generation

REM Highest difference peak  1.305,  deepest hole -0.982,  1-sigma level  0.092
Q1    1   0.4821  0.9412  0.5446  11.00000  0.05    1.31
Q2    1   0.6463  0.9198  0.5978  11.00000  0.05    1.13
Q3    1   0.6976  0.8026  0.7222  11.00000  0.05    0.86
Q4    1   0.5823  0.9791  0.6441  11.00000  0.05    0.85
Q5    1   0.5419  0.8825  0.4996  11.00000  0.05    0.72
Q6    1   0.5865  0.9356  0.5201  11.00000  0.05    0.64
Q7    1   0.5126  0.8450  0.6000  11.00000  0.05    0.54
Q8    1   0.4541  0.9257  0.5894  11.00000  0.05    0.53
Q9    1   0.6440  0.9532  0.5279  11.00000  0.05    0.44
Q10   1   0.9757  1.1665  0.7223  11.00000  0.05    0.42
Q11   1   0.3065  0.5986  0.0295  11.00000  0.05    0.42
Q12   1   0.6052  1.0242  0.5412  11.00000  0.05    0.41
Q13   1   0.6728  1.0334  0.5739  11.00000  0.05    0.41
Q14   1   0.4018  0.5391  0.1812  11.00000  0.05    0.40
Q15   1   0.2598  0.8045  0.6464  11.00000  0.05    0.39
Q16   1   0.7114  0.8841  0.5886  11.00000  0.05    0.37
Q17   1   0.8745  1.1157  0.7939  11.00000  0.05    0.37
Q18   1   0.6958  0.7840  0.5626  11.00000  0.05    0.36
Q19   1   0.6203  1.0618  0.6014  11.00000  0.05    0.36
Q20   1   0.5195  0.8160  0.5605  11.00000  0.05    0.35
;
_shelx_res_checksum              20144
loop_
_exptl_crystal_face_index_h
_exptl_crystal_face_index_k
_exptl_crystal_face_index_l
_exptl_crystal_face_perp_dist
_exptl_oxdiff_crystal_face_indexfrac_h
_exptl_oxdiff_crystal_face_indexfrac_k
_exptl_oxdiff_crystal_face_indexfrac_l
_exptl_oxdiff_crystal_face_x
_exptl_oxdiff_crystal_face_y
_exptl_oxdiff_crystal_face_z
0 8 -4 0.0712 0.1496 8.0053 -4.1795 0.0055 0.2617 0.9653
-4 2 -6 0.0264 -4.2070 1.8300 -6.0246 0.0249 0.9907 -0.1337
0 -8 4 0.0743 -0.1973 -7.9960 4.1176 -0.0052 -0.2509 -0.9682
4 -2 6 0.0396 4.2070 -1.8300 6.0246 -0.0249 -0.9907 0.1337
1 8 -2 0.0791 0.5591 7.8303 -1.7986 -0.1121 0.0008 0.9942
-5 7 4 0.0582 -4.6937 6.7394 4.4493 -0.8488 0.0204 0.5282
-6 4 7 0.0545 -6.1365 4.0865 6.5112 -0.9930 0.0249 0.1120
-6 0 7 0.0616 -6.2472 -0.3124 7.2858 -0.9005 0.0236 -0.4336
-1 -8 2 0.0755 -0.9454 -7.6711 2.2228 0.0520 0.0007 -0.9991
6 -3 -7 0.0394 6.3749 -2.8859 -6.9639 0.9980 -0.0253 0.0501
4 -2 7 0.0248 3.5248 -1.5551 6.7308 -0.1280 -0.9840 0.1238
-2 0 -8 0.0183 -2.1260 0.2623 -7.5927 0.3268 0.9260 -0.1887
-7 2 0 0.0370 -7.3534 2.4630 0.4028 -0.6324 0.7396 -0.2306
0 8 -1 0.0647 0.4055 7.8302 -1.2616 -0.1574 -0.0315 0.9876

_olex2_submission_special_instructions 'No special instructions were received'
_chemical_properties_physical    Air-sensitive,Moisture-sensitive
####################################################################### 
# 
# This file contains crystal structure data downloaded from the 
# Cambridge Structural Database (CSD) hosted by the Cambridge 
# Crystallographic Data Centre (CCDC).
# 
# Full information about CCDC data access policies and citation 
# guidelines are available at http://www.ccdc.cam.ac.uk/access/V1 
# 
# Audit and citation data items may have been added by the CCDC. 
# Please retain this information to preserve the provenance of 
# this file and to allow appropriate attribution of the data. 
# 
#######################################################################

data_5
_database_code_depnum_ccdc_archive 'CCDC 2115882'
loop_
_audit_author_name
_audit_author_address
'Ashley Wooles'
;University of Manchester
United Kingdom
;
_audit_update_record             
;
2021-10-15 deposited with the CCDC.	2022-05-20 downloaded from the CCDC.
;
_nottingham_internal_coll_name   UMGALE
_nottingham_internal_coll_number 15053
_nottingham_internal_coll_client MG/STL
_nottingham_internal_coll_type   custom
_nottingham_internal_coll_frame_method 'omega scans'
_nottingham_internal_coll_frame_time '17.5000, 70.0000'
_nottingham_internal_coll_frame_width 1.0000
_nottingham_internal_coll_user   pcxmjg
_nottingham_internal_coll_date   08/08/2015
_nottingham_internal_coll_location NOTTS
_nottingham_internal_coll_instrument 'SN, XDA 017/09'
_nottingham_internal_NCS_number  ?
_nottingham_internal_process_date 09/08/2015
_nottingham_internal_process_user pczmjg1
_nottingham_internal_solution_date 10/08/2015
_nottingham_internal_solution_user pczmjg1
_nottingham_internal_refinement_date 10/08/2015
_nottingham_internal_refinement_user pczmjg1
_nottingham_internal_self_archive_date 10/08/2015
_nottingham_internal_self_validation_date 10/08/2015
_nottingham_internal_self_validation_user pczmjg1
_nottingham_internal_validation_date ?
_nottingham_internal_validation_user ?
_nottingham_internal_archive_date ?
_refine_special_details          
;
 Refined as a 2-component inversion twin.
;
_audit_creation_date             2021-07-06
_audit_creation_method           
;
Olex2 1.2
(compiled 2018.05.29 svn.r3508 for OlexSys, GUI svn.r5506)
;
_shelx_SHELXL_version_number     2018/3
_chemical_name_common            ?
_chemical_name_systematic        ?
_chemical_formula_moiety         'C66 H151 Li3 N10 Si6 U2'
_chemical_formula_sum            'C66 H151 Li3 N10 Si6 U2'
_chemical_formula_weight         1750.38
_chemical_absolute_configuration unk
_chemical_melting_point          ?
_chemical_oxdiff_formula         'C53 H99 Li2 N5 O6 Si3 U'
_chemical_oxdiff_usercomment     
'UMGALE #15053 SN-659 FOR MG/STL IN FOMBLIN FILM ON MICROMOUNT'
loop_
_atom_type_symbol
_atom_type_description
_atom_type_scat_dispersion_real
_atom_type_scat_dispersion_imag
_atom_type_scat_source
C C 0.0181 0.0091 'International Tables Vol C Tables 4.2.6.8 and 6.1.1.4'
H H 0.0000 0.0000 'International Tables Vol C Tables 4.2.6.8 and 6.1.1.4'
Li Li 0.0008 0.0003 'International Tables Vol C Tables 4.2.6.8 and 6.1.1.4'
N N 0.0311 0.0180 'International Tables Vol C Tables 4.2.6.8 and 6.1.1.4'
Si Si 0.2541 0.3302 'International Tables Vol C Tables 4.2.6.8 and 6.1.1.4'
U U -4.3638 13.4090 'International Tables Vol C Tables 4.2.6.8 and 6.1.1.4'

_shelx_space_group_comment       
;
The symmetry employed for this shelxl refinement is uniquely defined
by the following loop, which should always be used as a source of
symmetry information in preference to the above space-group names.
They are only intended as comments.
;
_space_group_crystal_system      tetragonal
_space_group_IT_number           96
_space_group_name_H-M_alt        'P 43 21 2'
_space_group_name_Hall           'P 4nw 2abw'
loop_
_space_group_symop_operation_xyz
'x, y, z'
'-y+1/2, x+1/2, z+3/4'
'-x, -y, z+1/2'
'y+1/2, -x+1/2, z+1/4'
'x+1/2, -y+1/2, -z+1/4'
'-x+1/2, y+1/2, -z+3/4'
'y, x, -z'
'-y, -x, -z+1/2'

_cell_length_a                   16.9119(2)
_cell_length_b                   16.9119(2)
_cell_length_c                   28.5448(6)
_cell_angle_alpha                90
_cell_angle_beta                 90
_cell_angle_gamma                90
_cell_volume                     8164.2(3)
_cell_formula_units_Z            4
_cell_measurement_reflns_used    16278
_cell_measurement_temperature    120(2)
_cell_measurement_theta_max      74.3420
_cell_measurement_theta_min      4.0480
_shelx_estimated_absorpt_T_max   0.610
_shelx_estimated_absorpt_T_min   0.299
_exptl_absorpt_coefficient_mu    12.229
_exptl_absorpt_correction_T_max  0.633
_exptl_absorpt_correction_T_min  0.336
_exptl_absorpt_correction_type   gaussian
_exptl_absorpt_process_details   
;
CrysAlisPro, Agilent Technologies,
Version 1.171.37.35 (release 13-08-2014 CrysAlis171 .NET)
(compiled Aug 13 2014,18:06:01)
Numerical absorption correction based on gaussian integration over
			a multifaceted crystal model
Empirical absorption correction using spherical harmonics,
 implemented in SCALE3 ABSPACK scaling algorithm.
;
_exptl_absorpt_special_details   ?
_exptl_crystal_colour            'clear red'
_exptl_crystal_colour_lustre     clear
_exptl_crystal_colour_modifier   .
_exptl_crystal_colour_primary    red
_exptl_crystal_density_diffrn    1.424
_exptl_crystal_density_meas      ?
_exptl_crystal_density_method    ?
_exptl_crystal_description       block
_exptl_crystal_F_000             3576
_exptl_crystal_size_max          0.1303
_exptl_crystal_size_mid          0.0493
_exptl_crystal_size_min          0.0449
_exptl_transmission_factor_max   ?
_exptl_transmission_factor_min   ?
_diffrn_reflns_av_R_equivalents  0.0452
_diffrn_reflns_av_unetI/netI     0.0353
_diffrn_reflns_Laue_measured_fraction_full 1.000
_diffrn_reflns_Laue_measured_fraction_max 0.992
_diffrn_reflns_limit_h_max       20
_diffrn_reflns_limit_h_min       -11
_diffrn_reflns_limit_k_max       15
_diffrn_reflns_limit_k_min       -20
_diffrn_reflns_limit_l_max       33
_diffrn_reflns_limit_l_min       -35
_diffrn_reflns_number            36472
_diffrn_reflns_point_group_measured_fraction_full 1.000
_diffrn_reflns_point_group_measured_fraction_max 0.987
_diffrn_reflns_theta_full        67.684
_diffrn_reflns_theta_max         74.482
_diffrn_reflns_theta_min         4.008
_diffrn_ambient_environment      N~2~
_diffrn_ambient_temperature      120(2)
_diffrn_crystal_treatment        'flash frozen in gaseous N2'
_diffrn_detector                 'CCD area detector'
_diffrn_detector_area_resol_mean 10.3613
_diffrn_detector_type            'Agilent Diffraction Atlas detector'
_diffrn_measured_fraction_theta_full 1.000
_diffrn_measured_fraction_theta_max 0.992
_diffrn_measurement_details      
;
#__ type_ start__ end____ width___ exp.time_
  1 omega  -64.00  -18.00   1.0000   17.5000
omega____ theta____ kappa____ phi______ frames
    -      -38.5000  127.0000  148.0000 46

#__ type_ start__ end____ width___ exp.time_
  2 omega -109.00  -12.00   1.0000   17.5000
omega____ theta____ kappa____ phi______ frames
    -      -38.5000  -57.0000    0.0000 97

#__ type_ start__ end____ width___ exp.time_
  3 omega  -50.00   34.00   1.0000   17.5000
omega____ theta____ kappa____ phi______ frames
    -      -38.5000   38.0000  150.0000 84

#__ type_ start__ end____ width___ exp.time_
  4 omega   41.00   68.00   1.0000   17.5000
omega____ theta____ kappa____ phi______ frames
    -       43.3152 -125.0000  -30.0000 27

#__ type_ start__ end____ width___ exp.time_
  5 omega  130.00  157.00   1.0000   70.0000
omega____ theta____ kappa____ phi______ frames
    -      106.1322   61.0000 -120.0000 27

#__ type_ start__ end____ width___ exp.time_
  6 omega   45.00  109.00   1.0000   70.0000
omega____ theta____ kappa____ phi______ frames
    -      106.1322  -95.0000 -150.0000 64

#__ type_ start__ end____ width___ exp.time_
  7 omega   43.00   93.00   1.0000   70.0000
omega____ theta____ kappa____ phi______ frames
    -      106.1322  -45.0000   60.0000 50

#__ type_ start__ end____ width___ exp.time_
  8 omega   54.00   88.00   1.0000   70.0000
omega____ theta____ kappa____ phi______ frames
    -      106.1322  -30.0000  120.0000 34

#__ type_ start__ end____ width___ exp.time_
  9 omega   61.00  172.00   1.0000   70.0000
omega____ theta____ kappa____ phi______ frames
    -      106.1322   15.0000   60.0000 111

#__ type_ start__ end____ width___ exp.time_
 10 omega   58.00   85.00   1.0000   70.0000
omega____ theta____ kappa____ phi______ frames
    -      106.1322  -30.0000 -150.0000 27

#__ type_ start__ end____ width___ exp.time_
 11 omega   37.00   78.00   1.0000   70.0000
omega____ theta____ kappa____ phi______ frames
    -      106.1322  -45.0000 -180.0000 41

#__ type_ start__ end____ width___ exp.time_
 12 omega   39.00   91.00   1.0000   70.0000
omega____ theta____ kappa____ phi______ frames
    -      106.1322  -30.0000 -120.0000 52

#__ type_ start__ end____ width___ exp.time_
 13 omega   46.00   88.00   1.0000   70.0000
omega____ theta____ kappa____ phi______ frames
    -      106.1322  -30.0000   90.0000 42
;
_diffrn_measurement_device       '\k-geometry diffractometer'
_diffrn_measurement_device_type  'SuperNova-Duo, Atlas'
_diffrn_measurement_method       '\w scans'
_diffrn_measurement_specimen_support 'MiTeGen micromount'
_diffrn_orient_matrix_UB_11      -0.0354180000
_diffrn_orient_matrix_UB_12      0.0776197000
_diffrn_orient_matrix_UB_13      -0.0188059000
_diffrn_orient_matrix_UB_21      -0.0076854000
_diffrn_orient_matrix_UB_22      0.0312171000
_diffrn_orient_matrix_UB_23      0.0504730000
_diffrn_orient_matrix_UB_31      0.0836187000
_diffrn_orient_matrix_UB_32      0.0359605000
_diffrn_orient_matrix_UB_33      -0.0033005000
_diffrn_radiation_monochromator  mirror
_diffrn_radiation_probe          x-ray
_diffrn_radiation_type           CuK\a
_diffrn_radiation_wavelength     1.54184
_diffrn_source                   'microfocus sealed tube'
_diffrn_source_type              'Agilent Diffraction microfocus tube'
_reflns_Friedel_coverage         0.749
_reflns_Friedel_fraction_full    1.000
_reflns_Friedel_fraction_max     0.980
_reflns_number_gt                7828
_reflns_number_total             8252
_reflns_odcompleteness_completeness 99.91
_reflns_odcompleteness_iscentric 1
_reflns_odcompleteness_theta     66.97
_reflns_special_details          
;
 Reflections were merged by SHELXL according to the crystal
 class for the calculation of statistics and refinement.
 
 _reflns_Friedel_fraction is defined as the number of unique
 Friedel pairs measured divided by the number that would be
 possible theoretically, ignoring centric projections and
 systematic absences. Completness statistics refer to single and
 composite reflections containing twin component 1 only.
;
_reflns_threshold_expression     'I > 2\s(I)'
_computing_cell_refinement       
;
CrysAlisPro, Agilent Technologies,
Version 1.171.37.35 (release 13-08-2014 CrysAlis171 .NET)
(compiled Aug 13 2014,18:06:01)
;
_computing_data_collection       
;
CrysAlisPro, Agilent Technologies,
Version 1.171.37.35 (release 13-08-2014 CrysAlis171 .NET)
(compiled Aug 13 2014,18:06:01)
;
_computing_data_reduction        
;
CrysAlisPro, Agilent Technologies,
Version 1.171.37.35 (release 13-08-2014 CrysAlis171 .NET)
(compiled Aug 13 2014,18:06:01)
;
_computing_molecular_graphics    'Olex2 (Dolomanov et al., 2009)'
_computing_publication_material  'Olex2 (Dolomanov et al., 2009)'
_computing_structure_refinement  'ShelXL (Sheldrick, 2015)'
_computing_structure_solution    'ShelXS (Sheldrick, 2008)'
_refine_diff_density_max         1.175
_refine_diff_density_min         -1.276
_refine_diff_density_rms         0.084
_refine_ls_abs_structure_details 
;
 Refined as an inversion twin.
;
_refine_ls_abs_structure_Flack   -0.031(6)
_refine_ls_extinction_coef       .
_refine_ls_extinction_method     none
_refine_ls_goodness_of_fit_ref   1.018
_refine_ls_hydrogen_treatment    constr
_refine_ls_matrix_type           full
_refine_ls_number_parameters     413
_refine_ls_number_reflns         8252
_refine_ls_number_restraints     0
_refine_ls_R_factor_all          0.0271
_refine_ls_R_factor_gt           0.0240
_refine_ls_restrained_S_all      1.018
_refine_ls_shift/su_max          0.001
_refine_ls_shift/su_mean         0.000
_refine_ls_structure_factor_coef Fsqd
_refine_ls_weighting_details     
'w=1/[\s^2^(Fo^2^)+(0.0254P)^2^+8.1785P] where P=(Fo^2^+2Fc^2^)/3'
_refine_ls_weighting_scheme      calc
_refine_ls_wR_factor_gt          0.0550
_refine_ls_wR_factor_ref         0.0564
_olex2_refinement_description    
;
1. Twinned data refinement
 Scales: 1.031(6)
 -0.031(6)
2. Fixed Uiso
 At 1.2 times of:
  All C(H) groups, All C(H,H) groups, All N(H) groups
 At 1.5 times of:
  All C(H,H,H) groups
3.a Ternary CH refined with riding coordinates:
 C1(H1), C4(H4), C7(H7), C12(H12), C15(H15), C18(H18), C23(H23), C26(H26),
 C29(H29)
3.b Secondary CH2 refined with riding coordinates:
 C10(H10A,H10B), C11(H11A,H11B), C21(H21A,H21B), C22(H22A,H22B), C32(H32A,
 H32B), C33(H33A,H33B)
3.c Aromatic/amide H refined with riding coordinates:
 N6(H6)
3.d Idealised Me refined as rotating group:
 C2(H2A,H2B,H2C), C3(H3A,H3B,H3C), C5(H5A,H5B,H5C), C6(H6A,H6B,H6C), C8(H8A,
 H8B,H8C), C9(H9A,H9B,H9C), C13(H13A,H13B,H13C), C14(H14A,H14B,H14C), C16(H16A,
 H16B,H16C), C17(H17A,H17B,H17C), C19(H19A,H19B,H19C), C20(H20A,H20B,H20C),
 C24(H24A,H24B,H24C), C25(H25A,H25B,H25C), C27(H27A,H27B,H27C), C28(H28A,H28B,
 H28C), C30(H30A,H30B,H30C), C31(H31A,H31B,H31C)
;
_atom_sites_solution_hydrogens   geom
_atom_sites_solution_primary     direct
_atom_sites_solution_secondary   difmap
loop_
_atom_site_label
_atom_site_type_symbol
_atom_site_fract_x
_atom_site_fract_y
_atom_site_fract_z
_atom_site_U_iso_or_equiv
_atom_site_adp_type
_atom_site_occupancy
_atom_site_site_symmetry_order
_atom_site_calc_flag
_atom_site_refinement_flags_posn
_atom_site_refinement_flags_adp
_atom_site_refinement_flags_occupancy
_atom_site_disorder_assembly
_atom_site_disorder_group
U1 U 0.48181(2) 0.41214(2) 0.94686(2) 0.01771(5) Uani 1 1 d . . . . .
Si1 Si 0.53045(11) 0.19563(10) 0.93131(6) 0.0232(3) Uani 1 1 d . . . . .
Si2 Si 0.36981(10) 0.51734(13) 0.85888(5) 0.0265(3) Uani 1 1 d . . . . .
Si3 Si 0.77702(11) 0.54627(12) 1.04090(6) 0.0284(4) Uani 1 1 d . . . . .
N1 N 0.5400(3) 0.2962(3) 0.91952(18) 0.0240(11) Uani 1 1 d . . . . .
N2 N 0.4580(3) 0.5114(3) 0.88965(16) 0.0213(10) Uani 1 1 d . . . . .
N3 N 0.6861(3) 0.5222(3) 1.01849(17) 0.0236(10) Uani 1 1 d . . . . .
N4 N 0.6174(3) 0.4487(3) 0.90212(17) 0.0208(10) Uani 1 1 d . . . . .
N5 N 0.5018(3) 0.5018(3) 1.000000 0.0188(15) Uani 1 2 d S T P . .
N6 N 0.3894(3) 0.3894(3) 1.000000 0.0177(14) Uani 1 2 d S T P . .
H6 H 0.352556 0.352556 1.000000 0.021 Uiso 1 2 calc RS T P . .
C1 C 0.5047(5) 0.1401(4) 0.8752(2) 0.0298(15) Uani 1 1 d . . . . .
H1 H 0.553604 0.142391 0.855536 0.036 Uiso 1 1 calc R . . . .
C2 C 0.4401(5) 0.1771(5) 0.8452(3) 0.0418(19) Uani 1 1 d . . . . .
H2A H 0.388810 0.169828 0.860564 0.063 Uiso 1 1 calc GR . . . .
H2B H 0.439345 0.151571 0.814415 0.063 Uiso 1 1 calc GR . . . .
H2C H 0.450689 0.233715 0.841422 0.063 Uiso 1 1 calc GR . . . .
C3 C 0.4893(5) 0.0515(4) 0.8835(3) 0.0387(17) Uani 1 1 d . . . . .
H3A H 0.532329 0.029202 0.902270 0.058 Uiso 1 1 calc GR . . . .
H3B H 0.486647 0.024077 0.853266 0.058 Uiso 1 1 calc GR . . . .
H3C H 0.439072 0.044842 0.900141 0.058 Uiso 1 1 calc GR . . . .
C4 C 0.4530(4) 0.1828(4) 0.9792(2) 0.0287(14) Uani 1 1 d . . . . .
H4 H 0.462601 0.225400 1.002782 0.034 Uiso 1 1 calc R . . . .
C5 C 0.3682(5) 0.1928(5) 0.9620(3) 0.0399(18) Uani 1 1 d . . . . .
H5A H 0.363312 0.243011 0.945157 0.060 Uiso 1 1 calc GR . . . .
H5B H 0.332184 0.192639 0.988888 0.060 Uiso 1 1 calc GR . . . .
H5C H 0.354697 0.149044 0.940949 0.060 Uiso 1 1 calc GR . . . .
C6 C 0.4594(6) 0.1032(4) 1.0054(3) 0.0420(19) Uani 1 1 d . . . . .
H6A H 0.453572 0.059647 0.983021 0.063 Uiso 1 1 calc GR . . . .
H6B H 0.417479 0.099941 1.029021 0.063 Uiso 1 1 calc GR . . . .
H6C H 0.511064 0.099638 1.020725 0.063 Uiso 1 1 calc GR . . . .
C7 C 0.6253(5) 0.1485(4) 0.9541(3) 0.0353(16) Uani 1 1 d . . . . .
H7 H 0.609238 0.096691 0.968112 0.042 Uiso 1 1 calc R . . . .
C8 C 0.6597(5) 0.1968(5) 0.9940(3) 0.045(2) Uani 1 1 d . . . . .
H8A H 0.681453 0.246321 0.981665 0.068 Uiso 1 1 calc GR . . . .
H8B H 0.701807 0.166635 1.009393 0.068 Uiso 1 1 calc GR . . . .
H8C H 0.618013 0.208776 1.016817 0.068 Uiso 1 1 calc GR . . . .
C9 C 0.6890(5) 0.1294(6) 0.9184(3) 0.054(2) Uani 1 1 d . . . . .
H9A H 0.666852 0.095416 0.893885 0.081 Uiso 1 1 calc GR . . . .
H9B H 0.732704 0.101845 0.933966 0.081 Uiso 1 1 calc GR . . . .
H9C H 0.708508 0.178510 0.904394 0.081 Uiso 1 1 calc GR . . . .
C10 C 0.5923(4) 0.3106(4) 0.8789(2) 0.0271(13) Uani 1 1 d . . . . .
H10A H 0.560157 0.328807 0.852035 0.033 Uiso 1 1 calc R . . . .
H10B H 0.618410 0.260471 0.869865 0.033 Uiso 1 1 calc R . . . .
C11 C 0.6550(4) 0.3723(4) 0.8901(2) 0.0257(13) Uani 1 1 d . . . . .
H11A H 0.687684 0.354000 0.916746 0.031 Uiso 1 1 calc R . . . .
H11B H 0.690090 0.379414 0.862662 0.031 Uiso 1 1 calc R . . . .
C12 C 0.3811(4) 0.4907(5) 0.7945(2) 0.0323(14) Uani 1 1 d . . . . .
H12 H 0.413063 0.534326 0.780376 0.039 Uiso 1 1 calc R . . . .
C13 C 0.3011(5) 0.4928(6) 0.7688(3) 0.045(2) Uani 1 1 d . . . . .
H13A H 0.268144 0.448697 0.779550 0.067 Uiso 1 1 calc GR . . . .
H13B H 0.309870 0.488201 0.735006 0.067 Uiso 1 1 calc GR . . . .
H13C H 0.274272 0.542891 0.775607 0.067 Uiso 1 1 calc GR . . . .
C14 C 0.4246(5) 0.4150(6) 0.7822(3) 0.047(2) Uani 1 1 d . . . . .
H14A H 0.475219 0.413593 0.798925 0.071 Uiso 1 1 calc GR . . . .
H14B H 0.434210 0.413234 0.748400 0.071 Uiso 1 1 calc GR . . . .
H14C H 0.392498 0.369384 0.791498 0.071 Uiso 1 1 calc GR . . . .
C15 C 0.3000(4) 0.4483(5) 0.8914(2) 0.0385(18) Uani 1 1 d . . . . .
H15 H 0.313867 0.452874 0.925361 0.046 Uiso 1 1 calc R . . . .
C16 C 0.2131(4) 0.4712(6) 0.8874(3) 0.046(2) Uani 1 1 d . . . . .
H16A H 0.204694 0.522909 0.902071 0.069 Uiso 1 1 calc GR . . . .
H16B H 0.180465 0.431456 0.903208 0.069 Uiso 1 1 calc GR . . . .
H16C H 0.198153 0.473992 0.854236 0.069 Uiso 1 1 calc GR . . . .
C17 C 0.3109(5) 0.3620(6) 0.8785(3) 0.050(2) Uani 1 1 d . . . . .
H17A H 0.293943 0.353621 0.846096 0.075 Uiso 1 1 calc GR . . . .
H17B H 0.278983 0.329042 0.899505 0.075 Uiso 1 1 calc GR . . . .
H17C H 0.366767 0.347683 0.881722 0.075 Uiso 1 1 calc GR . . . .
C18 C 0.3239(5) 0.6196(5) 0.8609(3) 0.0401(18) Uani 1 1 d . . . . .
H18 H 0.266641 0.613225 0.853101 0.048 Uiso 1 1 calc R . . . .
C19 C 0.3282(5) 0.6520(6) 0.9110(3) 0.049(2) Uani 1 1 d . . . . .
H19A H 0.312486 0.610609 0.933110 0.074 Uiso 1 1 calc GR . . . .
H19B H 0.292432 0.697309 0.914047 0.074 Uiso 1 1 calc GR . . . .
H19C H 0.382455 0.668850 0.917811 0.074 Uiso 1 1 calc GR . . . .
C20 C 0.3575(6) 0.6812(5) 0.8266(3) 0.049(2) Uani 1 1 d . . . . .
H20A H 0.415055 0.684138 0.830250 0.073 Uiso 1 1 calc GR . . . .
H20B H 0.334227 0.733067 0.833334 0.073 Uiso 1 1 calc GR . . . .
H20C H 0.344641 0.665754 0.794416 0.073 Uiso 1 1 calc GR . . . .
C21 C 0.5280(4) 0.5493(4) 0.8681(2) 0.0257(13) Uani 1 1 d . . . . .
H21A H 0.547011 0.591961 0.889018 0.031 Uiso 1 1 calc R . . . .
H21B H 0.512188 0.573740 0.838043 0.031 Uiso 1 1 calc R . . . .
C22 C 0.5945(3) 0.4921(4) 0.85935(19) 0.0228(12) Uani 1 1 d . . . . .
H22A H 0.578125 0.453777 0.835006 0.027 Uiso 1 1 calc R . . . .
H22B H 0.640914 0.521477 0.847323 0.027 Uiso 1 1 calc R . . . .
C23 C 0.8600(5) 0.4729(6) 1.0278(3) 0.048(2) Uani 1 1 d . . . . .
H23 H 0.905419 0.491523 1.047331 0.058 Uiso 1 1 calc R . . . .
C24 C 0.8920(5) 0.4716(7) 0.9780(3) 0.061(3) Uani 1 1 d . . . . .
H24A H 0.849546 0.456737 0.956346 0.092 Uiso 1 1 calc GR . . . .
H24B H 0.935049 0.433046 0.975838 0.092 Uiso 1 1 calc GR . . . .
H24C H 0.911879 0.524223 0.969785 0.092 Uiso 1 1 calc GR . . . .
C25 C 0.8441(6) 0.3886(6) 1.0448(4) 0.063(3) Uani 1 1 d . . . . .
H25A H 0.827335 0.389934 1.077694 0.095 Uiso 1 1 calc GR . . . .
H25B H 0.892562 0.357163 1.042018 0.095 Uiso 1 1 calc GR . . . .
H25C H 0.802338 0.364743 1.025722 0.095 Uiso 1 1 calc GR . . . .
C26 C 0.7660(4) 0.5537(5) 1.1074(2) 0.0328(15) Uani 1 1 d . . . . .
H26 H 0.725147 0.513489 1.116035 0.039 Uiso 1 1 calc R . . . .
C27 C 0.8388(5) 0.5335(6) 1.1371(3) 0.048(2) Uani 1 1 d . . . . .
H27A H 0.858357 0.480920 1.128402 0.072 Uiso 1 1 calc GR . . . .
H27B H 0.824298 0.533691 1.170336 0.072 Uiso 1 1 calc GR . . . .
H27C H 0.880260 0.572826 1.131526 0.072 Uiso 1 1 calc GR . . . .
C28 C 0.7330(4) 0.6331(5) 1.1242(2) 0.0356(16) Uani 1 1 d . . . . .
H28A H 0.772828 0.674487 1.119575 0.053 Uiso 1 1 calc GR . . . .
H28B H 0.719750 0.629523 1.157583 0.053 Uiso 1 1 calc GR . . . .
H28C H 0.685363 0.646175 1.106292 0.053 Uiso 1 1 calc GR . . . .
C29 C 0.8137(5) 0.6467(5) 1.0205(3) 0.0402(18) Uani 1 1 d . . . . .
H29 H 0.778315 0.686480 1.035812 0.048 Uiso 1 1 calc R . . . .
C30 C 0.8978(5) 0.6673(7) 1.0364(3) 0.060(3) Uani 1 1 d . . . . .
H30A H 0.900745 0.664978 1.070640 0.090 Uiso 1 1 calc GR . . . .
H30B H 0.911164 0.720824 1.025803 0.090 Uiso 1 1 calc GR . . . .
H30C H 0.935157 0.629424 1.022851 0.090 Uiso 1 1 calc GR . . . .
C31 C 0.8058(5) 0.6612(6) 0.9672(3) 0.050(2) Uani 1 1 d . . . . .
H31A H 0.841111 0.625106 0.950313 0.075 Uiso 1 1 calc GR . . . .
H31B H 0.820362 0.715963 0.960029 0.075 Uiso 1 1 calc GR . . . .
H31C H 0.751088 0.651644 0.957472 0.075 Uiso 1 1 calc GR . . . .
C32 C 0.6829(4) 0.4632(4) 0.9808(2) 0.0225(13) Uani 1 1 d . . . . .
H32A H 0.639256 0.425873 0.987596 0.027 Uiso 1 1 calc R . . . .
H32B H 0.732796 0.432663 0.981004 0.027 Uiso 1 1 calc R . . . .
C33 C 0.6704(3) 0.4978(4) 0.9312(2) 0.0223(13) Uani 1 1 d . . . . .
H33A H 0.647787 0.551550 0.933979 0.027 Uiso 1 1 calc R . . . .
H33B H 0.722293 0.502400 0.915396 0.027 Uiso 1 1 calc R . . . .
Li1 Li 0.4697(7) 0.5930(7) 0.9507(4) 0.033(2) Uani 1 1 d . . . . .
Li2 Li 0.5921(7) 0.5921(7) 1.000000 0.026(3) Uani 1 2 d S T P . .

loop_
_atom_site_aniso_label
_atom_site_aniso_U_11
_atom_site_aniso_U_22
_atom_site_aniso_U_33
_atom_site_aniso_U_23
_atom_site_aniso_U_13
_atom_site_aniso_U_12
U1 0.01890(9) 0.01788(9) 0.01635(8) -0.00025(7) 0.00132(7) -0.00048(8)
Si1 0.0271(9) 0.0182(7) 0.0243(8) -0.0030(6) -0.0018(6) 0.0004(7)
Si2 0.0201(8) 0.0406(10) 0.0189(7) 0.0053(7) -0.0013(6) 0.0006(7)
Si3 0.0199(8) 0.0397(10) 0.0255(9) -0.0093(7) -0.0034(6) 0.0042(7)
N1 0.030(3) 0.018(2) 0.024(3) -0.006(2) 0.004(2) 0.002(2)
N2 0.023(2) 0.026(3) 0.015(2) 0.0094(19) -0.0013(18) 0.001(2)
N3 0.020(2) 0.027(3) 0.024(2) -0.003(2) -0.003(2) 0.006(2)
N4 0.021(2) 0.021(2) 0.020(2) -0.005(2) -0.0020(19) 0.002(2)
N5 0.021(2) 0.021(2) 0.014(3) -0.0016(18) 0.0016(18) -0.006(3)
N6 0.020(2) 0.020(2) 0.014(3) -0.0052(19) 0.0052(19) -0.010(3)
C1 0.037(4) 0.027(3) 0.026(3) -0.002(3) 0.000(3) 0.001(3)
C2 0.054(5) 0.039(4) 0.032(4) -0.005(3) -0.014(3) -0.004(4)
C3 0.053(5) 0.026(3) 0.037(4) -0.006(3) -0.003(4) -0.004(3)
C4 0.041(4) 0.017(3) 0.028(3) -0.002(3) 0.002(3) -0.004(3)
C5 0.038(4) 0.037(4) 0.044(4) -0.002(3) 0.001(3) -0.002(3)
C6 0.064(6) 0.028(4) 0.034(4) 0.006(3) 0.007(4) -0.003(4)
C7 0.037(4) 0.031(4) 0.037(4) 0.000(3) -0.001(3) 0.000(3)
C8 0.049(5) 0.037(4) 0.050(5) 0.001(4) -0.018(4) 0.003(4)
C9 0.035(4) 0.066(6) 0.062(6) 0.001(5) 0.000(4) 0.015(4)
C10 0.032(3) 0.024(3) 0.026(3) -0.007(2) 0.008(3) 0.000(3)
C11 0.026(3) 0.023(3) 0.028(3) -0.006(3) 0.004(3) -0.001(3)
C12 0.031(3) 0.046(4) 0.021(3) 0.009(3) -0.001(2) -0.004(3)
C13 0.045(4) 0.062(6) 0.028(3) 0.000(3) -0.013(3) -0.001(4)
C14 0.045(5) 0.067(6) 0.030(3) -0.012(4) -0.006(3) 0.002(4)
C15 0.031(4) 0.062(5) 0.023(3) 0.012(3) -0.002(3) -0.011(4)
C16 0.021(3) 0.080(7) 0.037(4) -0.004(4) 0.002(3) -0.007(4)
C17 0.037(4) 0.054(6) 0.059(5) 0.020(4) -0.006(4) -0.013(4)
C18 0.029(4) 0.056(5) 0.036(4) 0.002(3) -0.007(3) 0.015(3)
C19 0.045(5) 0.059(5) 0.044(4) -0.003(4) 0.003(4) 0.025(4)
C20 0.061(6) 0.047(5) 0.039(4) 0.008(4) -0.011(4) 0.016(4)
C21 0.025(3) 0.027(3) 0.025(3) 0.009(2) -0.001(2) -0.004(3)
C22 0.021(3) 0.027(3) 0.020(2) 0.003(2) 0.003(2) -0.001(2)
C23 0.029(4) 0.068(6) 0.047(4) -0.026(4) -0.015(3) 0.019(4)
C24 0.027(4) 0.104(8) 0.053(5) -0.044(6) -0.007(3) 0.021(5)
C25 0.063(6) 0.065(6) 0.061(6) -0.013(5) -0.027(5) 0.040(5)
C26 0.027(3) 0.041(4) 0.030(3) -0.007(3) -0.005(3) 0.003(3)
C27 0.036(4) 0.075(7) 0.033(4) -0.006(4) -0.009(3) 0.013(4)
C28 0.032(4) 0.045(4) 0.030(3) -0.011(3) 0.002(3) -0.007(3)
C29 0.030(4) 0.054(5) 0.037(4) -0.011(4) 0.008(3) -0.012(4)
C30 0.042(5) 0.084(7) 0.054(5) -0.023(5) 0.010(4) -0.026(5)
C31 0.045(5) 0.062(6) 0.044(4) -0.002(4) 0.008(4) -0.020(4)
C32 0.024(3) 0.021(3) 0.023(3) 0.000(2) -0.003(2) 0.004(2)
C33 0.019(3) 0.027(3) 0.021(3) -0.001(2) 0.003(2) 0.003(2)
Li1 0.040(6) 0.022(5) 0.036(5) 0.002(5) -0.010(5) -0.005(5)
Li2 0.025(4) 0.025(4) 0.028(7) 0.002(5) -0.002(5) -0.004(7)

_geom_special_details            
;
 All esds (except the esd in the dihedral angle between two l.s. planes)
 are estimated using the full covariance matrix.  The cell esds are taken
 into account individually in the estimation of esds in distances, angles
 and torsion angles; correlations between esds in cell parameters are only
 used when they are defined by crystal symmetry.  An approximate (isotropic)
 treatment of cell esds is used for estimating esds involving l.s. planes.
;
loop_
_geom_bond_atom_site_label_1
_geom_bond_atom_site_label_2
_geom_bond_distance
_geom_bond_site_symmetry_2
_geom_bond_publ_flag
U1 N1 2.329(5) . ?
U1 N2 2.377(5) . ?
U1 N3 4.425(5) . ?
U1 N4 2.697(5) . ?
U1 N5 2.171(4) . ?
U1 N6 2.212(4) . ?
Si1 N1 1.741(6) . ?
Si1 C1 1.907(7) . ?
Si1 C4 1.905(7) . ?
Si1 C7 1.906(8) . ?
Si2 N2 1.734(5) . ?
Si2 C12 1.903(6) . ?
Si2 C15 1.902(8) . ?
Si2 C18 1.897(8) . ?
Si3 N3 1.714(5) . ?
Si3 C23 1.909(8) . ?
Si3 C26 1.912(7) . ?
Si3 C29 1.900(9) . ?
N1 C10 1.477(8) . ?
N2 C21 1.479(8) . ?
N2 Li1 2.230(12) . ?
N3 C32 1.467(8) . ?
N3 Li1 2.011(12) 7_557 ?
N3 Li2 2.051(6) 7_557 ?
N3 Li2 2.051(6) . ?
N4 C11 1.481(8) . ?
N4 C22 1.476(7) . ?
N4 C33 1.477(8) . ?
N5 Li1 2.158(11) . ?
N5 Li1 2.158(11) 7_557 ?
N5 Li2 2.160(17) . ?
N5 Li2 2.160(17) 7_557 ?
N6 H6 0.8800 . ?
C1 H1 1.0000 . ?
C1 C2 1.521(10) . ?
C1 C3 1.540(9) . ?
C2 H2A 0.9800 . ?
C2 H2B 0.9800 . ?
C2 H2C 0.9800 . ?
C3 H3A 0.9800 . ?
C3 H3B 0.9800 . ?
C3 H3C 0.9800 . ?
C4 H4 1.0000 . ?
C4 C5 1.524(11) . ?
C4 C6 1.543(9) . ?
C5 H5A 0.9800 . ?
C5 H5B 0.9800 . ?
C5 H5C 0.9800 . ?
C6 H6A 0.9800 . ?
C6 H6B 0.9800 . ?
C6 H6C 0.9800 . ?
C7 H7 1.0000 . ?
C7 C8 1.519(11) . ?
C7 C9 1.517(12) . ?
C8 H8A 0.9800 . ?
C8 H8B 0.9800 . ?
C8 H8C 0.9800 . ?
C9 H9A 0.9800 . ?
C9 H9B 0.9800 . ?
C9 H9C 0.9800 . ?
C10 H10A 0.9900 . ?
C10 H10B 0.9900 . ?
C10 C11 1.522(9) . ?
C11 H11A 0.9900 . ?
C11 H11B 0.9900 . ?
C12 H12 1.0000 . ?
C12 C13 1.538(10) . ?
C12 C14 1.517(12) . ?
C13 H13A 0.9800 . ?
C13 H13B 0.9800 . ?
C13 H13C 0.9800 . ?
C14 H14A 0.9800 . ?
C14 H14B 0.9800 . ?
C14 H14C 0.9800 . ?
C15 H15 1.0000 . ?
C15 C16 1.525(11) . ?
C15 C17 1.516(13) . ?
C16 H16A 0.9800 . ?
C16 H16B 0.9800 . ?
C16 H16C 0.9800 . ?
C17 H17A 0.9800 . ?
C17 H17B 0.9800 . ?
C17 H17C 0.9800 . ?
C18 H18 1.0000 . ?
C18 C19 1.534(11) . ?
C18 C20 1.537(12) . ?
C19 H19A 0.9800 . ?
C19 H19B 0.9800 . ?
C19 H19C 0.9800 . ?
C20 H20A 0.9800 . ?
C20 H20B 0.9800 . ?
C20 H20C 0.9800 . ?
C21 H21A 0.9900 . ?
C21 H21B 0.9900 . ?
C21 C22 1.505(9) . ?
C22 H22A 0.9900 . ?
C22 H22B 0.9900 . ?
C23 H23 1.0000 . ?
C23 C24 1.522(12) . ?
C23 C25 1.530(15) . ?
C24 H24A 0.9800 . ?
C24 H24B 0.9800 . ?
C24 H24C 0.9800 . ?
C25 H25A 0.9800 . ?
C25 H25B 0.9800 . ?
C25 H25C 0.9800 . ?
C26 H26 1.0000 . ?
C26 C27 1.533(10) . ?
C26 C28 1.532(10) . ?
C27 H27A 0.9800 . ?
C27 H27B 0.9800 . ?
C27 H27C 0.9800 . ?
C28 H28A 0.9800 . ?
C28 H28B 0.9800 . ?
C28 H28C 0.9800 . ?
C29 H29 1.0000 . ?
C29 C30 1.533(11) . ?
C29 C31 1.547(11) . ?
C30 H30A 0.9800 . ?
C30 H30B 0.9800 . ?
C30 H30C 0.9800 . ?
C31 H31A 0.9800 . ?
C31 H31B 0.9800 . ?
C31 H31C 0.9800 . ?
C32 H32A 0.9900 . ?
C32 H32B 0.9900 . ?
C32 C33 1.546(8) . ?
C33 H33A 0.9900 . ?
C33 H33B 0.9900 . ?
Li2 Li2 0.00(4) 7_557 ?

loop_
_geom_angle_atom_site_label_1
_geom_angle_atom_site_label_2
_geom_angle_atom_site_label_3
_geom_angle
_geom_angle_site_symmetry_1
_geom_angle_site_symmetry_3
_geom_angle_publ_flag
N1 U1 N2 115.86(18) . . ?
N1 U1 N4 71.04(18) . . ?
N2 U1 N4 69.89(16) . . ?
N5 U1 N1 139.14(14) . . ?
N5 U1 N2 90.74(15) . . ?
N5 U1 N4 92.18(17) . . ?
N5 U1 N6 75.69(18) . . ?
N6 U1 N1 112.44(17) . . ?
N6 U1 N2 118.34(12) . . ?
N6 U1 N4 164.96(15) . . ?
N1 Si1 C1 109.8(3) . . ?
N1 Si1 C4 108.3(3) . . ?
N1 Si1 C7 113.4(3) . . ?
C4 Si1 C1 112.9(3) . . ?
C4 Si1 C7 106.6(3) . . ?
C7 Si1 C1 105.8(3) . . ?
N2 Si2 C12 112.9(3) . . ?
N2 Si2 C15 104.6(3) . . ?
N2 Si2 C18 112.9(3) . . ?
C15 Si2 C12 112.9(3) . . ?
C18 Si2 C12 106.6(3) . . ?
C18 Si2 C15 106.9(4) . . ?
N3 Si3 C23 115.5(3) . . ?
N3 Si3 C26 107.4(3) . . ?
N3 Si3 C29 113.0(3) . . ?
C23 Si3 C26 107.9(3) . . ?
C29 Si3 C23 106.4(4) . . ?
C29 Si3 C26 106.1(3) . . ?
Si1 N1 U1 135.9(3) . . ?
C10 N1 U1 112.1(4) . . ?
C10 N1 Si1 111.6(4) . . ?
Si2 N2 U1 122.3(3) . . ?
Si2 N2 Li1 115.8(4) . . ?
C21 N2 U1 117.1(4) . . ?
C21 N2 Si2 116.9(4) . . ?
C21 N2 Li1 89.2(5) . . ?
Li1 N2 U1 83.4(3) . . ?
Si3 N3 Li1 130.1(4) . 7_557 ?
Si3 N3 Li2 130.8(5) . 7_557 ?
Si3 N3 Li2 130.8(5) . . ?
C32 N3 Si3 118.0(4) . . ?
C32 N3 Li1 89.5(5) . 7_557 ?
C32 N3 Li2 100.0(4) . . ?
C32 N3 Li2 100.0(4) . 7_557 ?
Li1 N3 Li2 76.1(5) 7_557 . ?
Li1 N3 Li2 76.1(5) 7_557 7_557 ?
Li2 N3 Li2 0.0(4) . 7_557 ?
C11 N4 U1 105.9(4) . . ?
C22 N4 U1 106.4(3) . . ?
C22 N4 C11 110.8(5) . . ?
C22 N4 C33 110.2(5) . . ?
C33 N4 U1 112.3(3) . . ?
C33 N4 C11 111.1(5) . . ?
U1 N5 U1 105.7(3) . 7_557 ?
Li1 N5 U1 90.2(3) . . ?
Li1 N5 U1 113.0(3) 7_557 . ?
Li1 N5 U1 113.0(3) . 7_557 ?
Li1 N5 U1 90.2(3) 7_557 7_557 ?
Li1 N5 Li1 141.8(7) 7_557 . ?
Li1 N5 Li2 70.9(3) 7_557 . ?
Li1 N5 Li2 70.9(3) . . ?
Li1 N5 Li2 70.9(3) 7_557 7_557 ?
Li1 N5 Li2 70.9(3) . 7_557 ?
Li2 N5 U1 127.16(14) 7_557 7_557 ?
Li2 N5 U1 127.16(14) . . ?
Li2 N5 U1 127.16(14) . 7_557 ?
Li2 N5 U1 127.16(14) 7_557 . ?
Li2 N5 Li2 0.0(4) 7_557 . ?
U1 N6 U1 102.9(3) 7_557 . ?
U1 N6 H6 128.5 . . ?
U1 N6 H6 128.5 7_557 . ?
Si1 C1 H1 105.3 . . ?
C2 C1 Si1 115.7(5) . . ?
C2 C1 H1 105.3 . . ?
C2 C1 C3 111.4(7) . . ?
C3 C1 Si1 112.9(5) . . ?
C3 C1 H1 105.3 . . ?
C1 C2 H2A 109.5 . . ?
C1 C2 H2B 109.5 . . ?
C1 C2 H2C 109.5 . . ?
H2A C2 H2B 109.5 . . ?
H2A C2 H2C 109.5 . . ?
H2B C2 H2C 109.5 . . ?
C1 C3 H3A 109.5 . . ?
C1 C3 H3B 109.5 . . ?
C1 C3 H3C 109.5 . . ?
H3A C3 H3B 109.5 . . ?
H3A C3 H3C 109.5 . . ?
H3B C3 H3C 109.5 . . ?
Si1 C4 H4 106.8 . . ?
C5 C4 Si1 113.8(5) . . ?
C5 C4 H4 106.8 . . ?
C5 C4 C6 108.5(6) . . ?
C6 C4 Si1 113.5(5) . . ?
C6 C4 H4 106.8 . . ?
C4 C5 H5A 109.5 . . ?
C4 C5 H5B 109.5 . . ?
C4 C5 H5C 109.5 . . ?
H5A C5 H5B 109.5 . . ?
H5A C5 H5C 109.5 . . ?
H5B C5 H5C 109.5 . . ?
C4 C6 H6A 109.5 . . ?
C4 C6 H6B 109.5 . . ?
C4 C6 H6C 109.5 . . ?
H6A C6 H6B 109.5 . . ?
H6A C6 H6C 109.5 . . ?
H6B C6 H6C 109.5 . . ?
Si1 C7 H7 106.0 . . ?
C8 C7 Si1 110.7(5) . . ?
C8 C7 H7 106.0 . . ?
C9 C7 Si1 117.2(6) . . ?
C9 C7 H7 106.0 . . ?
C9 C7 C8 110.3(7) . . ?
C7 C8 H8A 109.5 . . ?
C7 C8 H8B 109.5 . . ?
C7 C8 H8C 109.5 . . ?
H8A C8 H8B 109.5 . . ?
H8A C8 H8C 109.5 . . ?
H8B C8 H8C 109.5 . . ?
C7 C9 H9A 109.5 . . ?
C7 C9 H9B 109.5 . . ?
C7 C9 H9C 109.5 . . ?
H9A C9 H9B 109.5 . . ?
H9A C9 H9C 109.5 . . ?
H9B C9 H9C 109.5 . . ?
N1 C10 H10A 109.3 . . ?
N1 C10 H10B 109.3 . . ?
N1 C10 C11 111.5(5) . . ?
H10A C10 H10B 108.0 . . ?
C11 C10 H10A 109.3 . . ?
C11 C10 H10B 109.3 . . ?
N4 C11 C10 110.4(5) . . ?
N4 C11 H11A 109.6 . . ?
N4 C11 H11B 109.6 . . ?
C10 C11 H11A 109.6 . . ?
C10 C11 H11B 109.6 . . ?
H11A C11 H11B 108.1 . . ?
Si2 C12 H12 105.5 . . ?
C13 C12 Si2 111.5(5) . . ?
C13 C12 H12 105.5 . . ?
C14 C12 Si2 118.1(5) . . ?
C14 C12 H12 105.5 . . ?
C14 C12 C13 109.7(6) . . ?
C12 C13 H13A 109.5 . . ?
C12 C13 H13B 109.5 . . ?
C12 C13 H13C 109.5 . . ?
H13A C13 H13B 109.5 . . ?
H13A C13 H13C 109.5 . . ?
H13B C13 H13C 109.5 . . ?
C12 C14 H14A 109.5 . . ?
C12 C14 H14B 109.5 . . ?
C12 C14 H14C 109.5 . . ?
H14A C14 H14B 109.5 . . ?
H14A C14 H14C 109.5 . . ?
H14B C14 H14C 109.5 . . ?
Si2 C15 H15 106.3 . . ?
C16 C15 Si2 113.9(6) . . ?
C16 C15 H15 106.3 . . ?
C17 C15 Si2 113.4(6) . . ?
C17 C15 H15 106.3 . . ?
C17 C15 C16 110.1(7) . . ?
C15 C16 H16A 109.5 . . ?
C15 C16 H16B 109.5 . . ?
C15 C16 H16C 109.5 . . ?
H16A C16 H16B 109.5 . . ?
H16A C16 H16C 109.5 . . ?
H16B C16 H16C 109.5 . . ?
C15 C17 H17A 109.5 . . ?
C15 C17 H17B 109.5 . . ?
C15 C17 H17C 109.5 . . ?
H17A C17 H17B 109.5 . . ?
H17A C17 H17C 109.5 . . ?
H17B C17 H17C 109.5 . . ?
Si2 C18 H18 106.9 . . ?
C19 C18 Si2 109.5(5) . . ?
C19 C18 H18 106.9 . . ?
C19 C18 C20 109.5(8) . . ?
C20 C18 Si2 116.6(6) . . ?
C20 C18 H18 106.9 . . ?
C18 C19 H19A 109.5 . . ?
C18 C19 H19B 109.5 . . ?
C18 C19 H19C 109.5 . . ?
H19A C19 H19B 109.5 . . ?
H19A C19 H19C 109.5 . . ?
H19B C19 H19C 109.5 . . ?
C18 C20 H20A 109.5 . . ?
C18 C20 H20B 109.5 . . ?
C18 C20 H20C 109.5 . . ?
H20A C20 H20B 109.5 . . ?
H20A C20 H20C 109.5 . . ?
H20B C20 H20C 109.5 . . ?
N2 C21 H21A 109.0 . . ?
N2 C21 H21B 109.0 . . ?
N2 C21 C22 112.9(5) . . ?
H21A C21 H21B 107.8 . . ?
C22 C21 H21A 109.0 . . ?
C22 C21 H21B 109.0 . . ?
N4 C22 C21 112.2(5) . . ?
N4 C22 H22A 109.2 . . ?
N4 C22 H22B 109.2 . . ?
C21 C22 H22A 109.2 . . ?
C21 C22 H22B 109.2 . . ?
H22A C22 H22B 107.9 . . ?
Si3 C23 H23 104.6 . . ?
C24 C23 Si3 116.9(7) . . ?
C24 C23 H23 104.6 . . ?
C24 C23 C25 110.2(8) . . ?
C25 C23 Si3 114.5(6) . . ?
C25 C23 H23 104.6 . . ?
C23 C24 H24A 109.5 . . ?
C23 C24 H24B 109.5 . . ?
C23 C24 H24C 109.5 . . ?
H24A C24 H24B 109.5 . . ?
H24A C24 H24C 109.5 . . ?
H24B C24 H24C 109.5 . . ?
C23 C25 H25A 109.5 . . ?
C23 C25 H25B 109.5 . . ?
C23 C25 H25C 109.5 . . ?
H25A C25 H25B 109.5 . . ?
H25A C25 H25C 109.5 . . ?
H25B C25 H25C 109.5 . . ?
Si3 C26 H26 105.5 . . ?
C27 C26 Si3 117.1(5) . . ?
C27 C26 H26 105.5 . . ?
C28 C26 Si3 113.8(5) . . ?
C28 C26 H26 105.5 . . ?
C28 C26 C27 108.4(6) . . ?
C26 C27 H27A 109.5 . . ?
C26 C27 H27B 109.5 . . ?
C26 C27 H27C 109.5 . . ?
H27A C27 H27B 109.5 . . ?
H27A C27 H27C 109.5 . . ?
H27B C27 H27C 109.5 . . ?
C26 C28 H28A 109.5 . . ?
C26 C28 H28B 109.5 . . ?
C26 C28 H28C 109.5 . . ?
H28A C28 H28B 109.5 . . ?
H28A C28 H28C 109.5 . . ?
H28B C28 H28C 109.5 . . ?
Si3 C29 H29 105.8 . . ?
C30 C29 Si3 114.5(7) . . ?
C30 C29 H29 105.8 . . ?
C30 C29 C31 109.5(7) . . ?
C31 C29 Si3 114.5(6) . . ?
C31 C29 H29 105.8 . . ?
C29 C30 H30A 109.5 . . ?
C29 C30 H30B 109.5 . . ?
C29 C30 H30C 109.5 . . ?
H30A C30 H30B 109.5 . . ?
H30A C30 H30C 109.5 . . ?
H30B C30 H30C 109.5 . . ?
C29 C31 H31A 109.5 . . ?
C29 C31 H31B 109.5 . . ?
C29 C31 H31C 109.5 . . ?
H31A C31 H31B 109.5 . . ?
H31A C31 H31C 109.5 . . ?
H31B C31 H31C 109.5 . . ?
N3 C32 H32A 108.6 . . ?
N3 C32 H32B 108.6 . . ?
N3 C32 C33 114.8(5) . . ?
H32A C32 H32B 107.5 . . ?
C33 C32 H32A 108.6 . . ?
C33 C32 H32B 108.6 . . ?
N4 C33 C32 112.7(5) . . ?
N4 C33 H33A 109.1 . . ?
N4 C33 H33B 109.1 . . ?
C32 C33 H33A 109.1 . . ?
C32 C33 H33B 109.1 . . ?
H33A C33 H33B 107.8 . . ?
N2 Li1 U1 106.6(4) . 7_557 ?
N2 Li1 C32 172.4(6) . 7_557 ?
N3 Li1 U1 99.9(4) 7_557 7_557 ?
N3 Li1 N2 149.9(7) 7_557 . ?
N3 Li1 N5 99.4(5) 7_557 . ?
N3 Li1 C32 36.3(3) 7_557 7_557 ?
N5 Li1 U1 33.6(2) . 7_557 ?
N5 Li1 N2 95.2(5) . . ?
N5 Li1 C32 86.2(4) . 7_557 ?
C32 Li1 U1 70.6(3) 7_557 7_557 ?
N3 Li2 N3 163.9(9) . 7_557 ?
N3 Li2 N5 98.1(5) . . ?
N3 Li2 N5 98.1(5) 7_557 . ?
N3 Li2 C32 32.1(2) 7_557 7_557 ?
N3 Li2 C32 153.44(19) . 7_557 ?
N3 Li2 H33A 73.2(2) 7_557 7_557 ?
N3 Li2 H33A 105.4(2) . 7_557 ?
N3 Li2 Li1 51.2(3) . 7_557 ?
N3 Li2 Li1 142.1(6) 7_557 7_557 ?
N5 Li2 C32 80.3(4) . 7_557 ?
N5 Li2 H33A 94.7(4) . 7_557 ?
N5 Li2 Li1 54.5(4) . 7_557 ?
C32 Li2 H33A 48.8(2) 7_557 7_557 ?
Li1 Li2 C32 111.0(5) 7_557 7_557 ?
Li1 Li2 H33A 82.8(4) 7_557 7_557 ?
Li2 Li2 N3 0(10) 7_557 . ?
Li2 Li2 N3 0(10) 7_557 7_557 ?
Li2 Li2 N5 0(3) 7_557 . ?
Li2 Li2 C32 0(10) 7_557 7_557 ?
Li2 Li2 H33A 0(10) 7_557 7_557 ?
Li2 Li2 Li1 0(10) 7_557 7_557 ?

loop_
_geom_torsion_atom_site_label_1
_geom_torsion_atom_site_label_2
_geom_torsion_atom_site_label_3
_geom_torsion_atom_site_label_4
_geom_torsion
_geom_torsion_site_symmetry_1
_geom_torsion_site_symmetry_2
_geom_torsion_site_symmetry_3
_geom_torsion_site_symmetry_4
_geom_torsion_publ_flag
U1 N1 C10 C11 55.3(6) . . . . ?
U1 N2 C21 C22 38.3(6) . . . . ?
U1 N4 C11 C10 34.1(6) . . . . ?
U1 N4 C22 C21 40.6(5) . . . . ?
U1 N4 C33 C32 49.9(5) . . . . ?
Si1 N1 C10 C11 -130.3(5) . . . . ?
Si2 N2 C21 C22 -120.7(5) . . . . ?
Si3 N3 C32 C33 -102.8(5) . . . . ?
N1 C10 C11 N4 -61.1(7) . . . . ?
N2 Si2 C18 C19 -44.2(7) . . . . ?
N2 Si2 C18 C20 80.8(6) . . . . ?
N2 C21 C22 N4 -54.4(7) . . . . ?
N3 Si3 C29 C30 -175.0(5) . . . . ?
N3 Si3 C29 C31 -47.3(7) . . . . ?
N3 C32 C33 N4 -141.4(5) . . . . ?
C1 Si1 N1 U1 122.9(4) . . . . ?
C1 Si1 N1 C10 -49.7(5) . . . . ?
C4 Si1 N1 U1 -0.8(5) . . . . ?
C4 Si1 N1 C10 -173.4(4) . . . . ?
C7 Si1 N1 U1 -118.9(4) . . . . ?
C7 Si1 N1 C10 68.5(5) . . . . ?
C11 N4 C22 C21 155.3(5) . . . . ?
C11 N4 C33 C32 -68.6(6) . . . . ?
C12 Si2 N2 U1 -110.4(3) . . . . ?
C12 Si2 N2 C21 47.4(6) . . . . ?
C12 Si2 N2 Li1 150.6(4) . . . . ?
C12 Si2 C18 C19 -168.8(6) . . . . ?
C12 Si2 C18 C20 -43.7(7) . . . . ?
C15 Si2 N2 U1 12.7(4) . . . . ?
C15 Si2 N2 C21 170.5(5) . . . . ?
C15 Si2 N2 Li1 -86.3(5) . . . . ?
C15 Si2 C18 C19 70.3(7) . . . . ?
C15 Si2 C18 C20 -164.7(6) . . . . ?
C18 Si2 N2 U1 128.5(4) . . . . ?
C18 Si2 N2 C21 -73.6(5) . . . . ?
C18 Si2 N2 Li1 29.6(5) . . . . ?
C22 N4 C11 C10 -80.9(6) . . . . ?
C22 N4 C33 C32 168.3(5) . . . . ?
C23 Si3 N3 C32 -17.7(6) . . . . ?
C23 Si3 N3 Li1 98.1(7) . . . 7_557 ?
C23 Si3 N3 Li2 -153.7(5) . . . . ?
C23 Si3 N3 Li2 -153.7(5) . . . 7_557 ?
C23 Si3 C29 C30 -47.2(7) . . . . ?
C23 Si3 C29 C31 80.5(7) . . . . ?
C26 Si3 N3 C32 -138.2(5) . . . . ?
C26 Si3 N3 Li1 -22.4(7) . . . 7_557 ?
C26 Si3 N3 Li2 85.8(5) . . . . ?
C26 Si3 N3 Li2 85.8(5) . . . 7_557 ?
C26 Si3 C29 C30 67.6(6) . . . . ?
C26 Si3 C29 C31 -164.7(6) . . . . ?
C29 Si3 N3 C32 105.1(5) . . . . ?
C29 Si3 N3 Li1 -139.1(6) . . . 7_557 ?
C29 Si3 N3 Li2 -30.9(5) . . . . ?
C29 Si3 N3 Li2 -30.9(5) . . . 7_557 ?
C33 N4 C11 C10 156.3(5) . . . . ?
C33 N4 C22 C21 -81.4(6) . . . . ?
Li1 N2 C21 C22 120.5(5) . . . . ?
Li1 N3 C32 C33 120.8(6) 7_557 . . . ?
Li2 N3 C32 C33 45.0(7) . . . . ?
Li2 N3 C32 C33 45.0(7) 7_557 . . . ?

_shelx_res_file                  
;
TITL UMGALE in P43212 #96
    umgale.res
    created by SHELXL-2018/3 at 11:13:30 on 06-Jul-2021
REM reset to P43212 #96
rem EXTI 0.00001(1)
CELL 1.54184 16.911922 16.911922 28.544801 90 90 90
ZERR 4 0.000245 0.000245 0.000552 0 0 0
LATT -1
SYMM 0.5-Y,0.5+X,0.75+Z
SYMM -X,-Y,0.5+Z
SYMM 0.5+Y,0.5-X,0.25+Z
SYMM 0.5+X,0.5-Y,0.25-Z
SYMM 0.5-X,0.5+Y,0.75-Z
SYMM +Y,+X,-Z
SYMM -Y,-X,0.5-Z
SFAC C H Li N Si U
UNIT 264 604 12 40 24 8
EQIV $1 +Y,+X,2-Z

L.S. 16 0 0
PLAN  0
SIZE 0.0449 0.0493 0.1303
TEMP -153(2)
FREE Li1 Li2_$1
FREE Li1 Li2
FREE Li1 H21a
FREE Li1 H19c
FREE Li2 H33a_$1
FREE Li2 H33a
FREE C32 Li2_$1
FREE C32 Li2
FREE C32 Li1_$1
FREE C21 Li1
FREE U1 Li1
FREE U1 U1_$1
FREE U1 Li1_$1
BOND
MORE -1
BOND $H
CONF
fmap 2 53
acta
TWIN -1 0 0 0 -1 0 0 0 -1 2
REM <olex2.extras>
REM <HklSrc "%.\\UMGALE.hkl">
REM </olex2.extras>

WGHT    0.025400    8.178500
BASF  -0.03078
FVAR       0.89507
U1    6    0.481814    0.412142    0.946864    11.00000    0.01890    0.01788 =
         0.01635   -0.00025    0.00132   -0.00048
SI1   5    0.530454    0.195630    0.931306    11.00000    0.02711    0.01822 =
         0.02432   -0.00303   -0.00180    0.00039
SI2   5    0.369806    0.517337    0.858879    11.00000    0.02013    0.04059 =
         0.01891    0.00526   -0.00129    0.00062
SI3   5    0.777024    0.546272    1.040895    11.00000    0.01989    0.03965 =
         0.02553   -0.00935   -0.00338    0.00424
N1    4    0.540019    0.296181    0.919522    11.00000    0.03001    0.01779 =
         0.02418   -0.00610    0.00362    0.00171
N2    4    0.458040    0.511427    0.889652    11.00000    0.02266    0.02595 =
         0.01542    0.00939   -0.00130    0.00095
N3    4    0.686147    0.522154    1.018489    11.00000    0.01973    0.02694 =
         0.02422   -0.00323   -0.00315    0.00555
N4    4    0.617390    0.448736    0.902118    11.00000    0.02119    0.02124 =
         0.02010   -0.00525   -0.00197    0.00229
N5    4    0.501814    0.501814    1.000000    10.50000    0.02117    0.02117 =
         0.01414   -0.00157    0.00157   -0.00591
N6    4    0.389350    0.389350    1.000000    10.50000    0.01983    0.01983 =
         0.01351   -0.00518    0.00518   -0.00961
AFIX  43
H6    2    0.352556    0.352556    1.000000    10.50000   -1.20000
AFIX   0
C1    1    0.504687    0.140143    0.875172    11.00000    0.03663    0.02663 =
         0.02624   -0.00247    0.00012    0.00116
AFIX  13
H1    2    0.553604    0.142391    0.855536    11.00000   -1.20000
AFIX   0
C2    1    0.440146    0.177099    0.845232    11.00000    0.05397    0.03948 =
         0.03209   -0.00500   -0.01413   -0.00425
AFIX 137
H2A   2    0.388810    0.169828    0.860564    11.00000   -1.50000
H2B   2    0.439345    0.151571    0.814415    11.00000   -1.50000
H2C   2    0.450689    0.233715    0.841422    11.00000   -1.50000
AFIX   0
C3    1    0.489284    0.051511    0.883466    11.00000    0.05290    0.02624 =
         0.03682   -0.00637   -0.00348   -0.00386
AFIX 137
H3A   2    0.532329    0.029202    0.902270    11.00000   -1.50000
H3B   2    0.486647    0.024077    0.853266    11.00000   -1.50000
H3C   2    0.439072    0.044842    0.900141    11.00000   -1.50000
AFIX   0
C4    1    0.452996    0.182804    0.979160    11.00000    0.04075    0.01727 =
         0.02820   -0.00177    0.00182   -0.00378
AFIX  13
H4    2    0.462601    0.225400    1.002782    11.00000   -1.20000
AFIX   0
C5    1    0.368232    0.192763    0.962007    11.00000    0.03794    0.03750 =
         0.04415   -0.00241    0.00135   -0.00245
AFIX 137
H5A   2    0.363312    0.243011    0.945157    11.00000   -1.50000
H5B   2    0.332184    0.192639    0.988888    11.00000   -1.50000
H5C   2    0.354697    0.149044    0.940949    11.00000   -1.50000
AFIX   0
C6    1    0.459358    0.103248    1.005374    11.00000    0.06446    0.02757 =
         0.03403    0.00633    0.00722   -0.00340
AFIX 137
H6A   2    0.453572    0.059647    0.983021    11.00000   -1.50000
H6B   2    0.417479    0.099941    1.029021    11.00000   -1.50000
H6C   2    0.511064    0.099638    1.020725    11.00000   -1.50000
AFIX   0
C7    1    0.625272    0.148451    0.954090    11.00000    0.03750    0.03132 =
         0.03714   -0.00039   -0.00113   -0.00002
AFIX  13
H7    2    0.609238    0.096691    0.968112    11.00000   -1.20000
AFIX   0
C8    1    0.659691    0.196841    0.994037    11.00000    0.04916    0.03690 =
         0.05036    0.00085   -0.01799    0.00274
AFIX 137
H8A   2    0.681453    0.246321    0.981665    11.00000   -1.50000
H8B   2    0.701807    0.166635    1.009393    11.00000   -1.50000
H8C   2    0.618013    0.208776    1.016817    11.00000   -1.50000
AFIX   0
C9    1    0.688970    0.129367    0.918428    11.00000    0.03461    0.06588 =
         0.06198    0.00076    0.00018    0.01506
AFIX 137
H9A   2    0.666852    0.095416    0.893885    11.00000   -1.50000
H9B   2    0.732704    0.101845    0.933966    11.00000   -1.50000
H9C   2    0.708508    0.178510    0.904394    11.00000   -1.50000
AFIX   0
C10   1    0.592290    0.310572    0.878937    11.00000    0.03188    0.02373 =
         0.02575   -0.00703    0.00794    0.00031
AFIX  23
H10A  2    0.560157    0.328807    0.852035    11.00000   -1.20000
H10B  2    0.618410    0.260471    0.869865    11.00000   -1.20000
AFIX   0
C11   1    0.654997    0.372325    0.890102    11.00000    0.02597    0.02265 =
         0.02834   -0.00582    0.00427   -0.00092
AFIX  23
H11A  2    0.687684    0.354000    0.916746    11.00000   -1.20000
H11B  2    0.690090    0.379414    0.862662    11.00000   -1.20000
AFIX   0
C12   1    0.381050    0.490661    0.794458    11.00000    0.03050    0.04551 =
         0.02085    0.00860   -0.00081   -0.00406
AFIX  13
H12   2    0.413063    0.534326    0.780376    11.00000   -1.20000
AFIX   0
C13   1    0.301080    0.492807    0.768830    11.00000    0.04489    0.06228 =
         0.02776   -0.00043   -0.01305   -0.00146
AFIX 137
H13A  2    0.268144    0.448697    0.779550    11.00000   -1.50000
H13B  2    0.309870    0.488201    0.735006    11.00000   -1.50000
H13C  2    0.274272    0.542891    0.775607    11.00000   -1.50000
AFIX   0
C14   1    0.424597    0.415028    0.782239    11.00000    0.04517    0.06687 =
         0.03016   -0.01190   -0.00636    0.00165
AFIX 137
H14A  2    0.475219    0.413593    0.798925    11.00000   -1.50000
H14B  2    0.434210    0.413234    0.748400    11.00000   -1.50000
H14C  2    0.392498    0.369384    0.791498    11.00000   -1.50000
AFIX   0
C15   1    0.299986    0.448330    0.891414    11.00000    0.03105    0.06175 =
         0.02260    0.01169   -0.00231   -0.01126
AFIX  13
H15   2    0.313867    0.452874    0.925361    11.00000   -1.20000
AFIX   0
C16   1    0.213063    0.471215    0.887371    11.00000    0.02097    0.08035 =
         0.03727   -0.00431    0.00158   -0.00678
AFIX 137
H16A  2    0.204694    0.522909    0.902071    11.00000   -1.50000
H16B  2    0.180465    0.431456    0.903208    11.00000   -1.50000
H16C  2    0.198153    0.473992    0.854236    11.00000   -1.50000
AFIX   0
C17   1    0.310883    0.362041    0.878547    11.00000    0.03673    0.05368 =
         0.05929    0.01976   -0.00596   -0.01321
AFIX 137
H17A  2    0.293943    0.353621    0.846096    11.00000   -1.50000
H17B  2    0.278983    0.329042    0.899505    11.00000   -1.50000
H17C  2    0.366767    0.347683    0.881722    11.00000   -1.50000
AFIX   0
C18   1    0.323948    0.619640    0.860851    11.00000    0.02910    0.05567 =
         0.03557    0.00247   -0.00656    0.01461
AFIX  13
H18   2    0.266641    0.613225    0.853101    11.00000   -1.20000
AFIX   0
C19   1    0.328216    0.652025    0.910980    11.00000    0.04529    0.05883 =
         0.04358   -0.00301    0.00298    0.02455
AFIX 137
H19A  2    0.312486    0.610609    0.933110    11.00000   -1.50000
H19B  2    0.292432    0.697309    0.914047    11.00000   -1.50000
H19C  2    0.382455    0.668850    0.917811    11.00000   -1.50000
AFIX   0
C20   1    0.357508    0.681230    0.826611    11.00000    0.06145    0.04676 =
         0.03875    0.00790   -0.01091    0.01570
AFIX 137
H20A  2    0.415055    0.684138    0.830250    11.00000   -1.50000
H20B  2    0.334227    0.733067    0.833334    11.00000   -1.50000
H20C  2    0.344641    0.665754    0.794416    11.00000   -1.50000
AFIX   0
C21   1    0.527976    0.549280    0.868133    11.00000    0.02468    0.02724 =
         0.02526    0.00922   -0.00108   -0.00382
AFIX  23
H21A  2    0.547011    0.591961    0.889018    11.00000   -1.20000
H21B  2    0.512188    0.573740    0.838043    11.00000   -1.20000
AFIX   0
C22   1    0.594516    0.492118    0.859349    11.00000    0.02146    0.02711 =
         0.01990    0.00316    0.00309   -0.00082
AFIX  23
H22A  2    0.578125    0.453777    0.835006    11.00000   -1.20000
H22B  2    0.640914    0.521477    0.847323    11.00000   -1.20000
AFIX   0
C23   1    0.859963    0.472902    1.027830    11.00000    0.02852    0.06840 =
         0.04704   -0.02565   -0.01515    0.01891
AFIX  13
H23   2    0.905419    0.491523    1.047331    11.00000   -1.20000
AFIX   0
C24   1    0.891956    0.471612    0.978018    11.00000    0.02685    0.10400 =
         0.05348   -0.04434   -0.00732    0.02066
AFIX 137
H24A  2    0.849546    0.456737    0.956346    11.00000   -1.50000
H24B  2    0.935049    0.433046    0.975838    11.00000   -1.50000
H24C  2    0.911879    0.524223    0.969785    11.00000   -1.50000
AFIX   0
C25   1    0.844127    0.388615    1.044844    11.00000    0.06334    0.06476 =
         0.06112   -0.01272   -0.02694    0.03966
AFIX 137
H25A  2    0.827335    0.389934    1.077694    11.00000   -1.50000
H25B  2    0.892562    0.357163    1.042018    11.00000   -1.50000
H25C  2    0.802338    0.364743    1.025722    11.00000   -1.50000
AFIX   0
C26   1    0.766008    0.553675    1.107413    11.00000    0.02718    0.04131 =
         0.02992   -0.00704   -0.00529    0.00332
AFIX  13
H26   2    0.725147    0.513489    1.116035    11.00000   -1.20000
AFIX   0
C27   1    0.838795    0.533454    1.137096    11.00000    0.03576    0.07486 =
         0.03337   -0.00642   -0.00886    0.01347
AFIX 137
H27A  2    0.858357    0.480920    1.128402    11.00000   -1.50000
H27B  2    0.824298    0.533691    1.170336    11.00000   -1.50000
H27C  2    0.880260    0.572826    1.131526    11.00000   -1.50000
AFIX   0
C28   1    0.733015    0.633121    1.124231    11.00000    0.03187    0.04466 =
         0.03024   -0.01095    0.00223   -0.00739
AFIX 137
H28A  2    0.772828    0.674487    1.119575    11.00000   -1.50000
H28B  2    0.719750    0.629523    1.157583    11.00000   -1.50000
H28C  2    0.685363    0.646175    1.106292    11.00000   -1.50000
AFIX   0
C29   1    0.813654    0.646729    1.020506    11.00000    0.03023    0.05358 =
         0.03693   -0.01051    0.00836   -0.01250
AFIX  13
H29   2    0.778315    0.686480    1.035812    11.00000   -1.20000
AFIX   0
C30   1    0.897767    0.667348    1.036382    11.00000    0.04213    0.08449 =
         0.05431   -0.02320    0.01042   -0.02622
AFIX 137
H30A  2    0.900745    0.664978    1.070640    11.00000   -1.50000
H30B  2    0.911164    0.720824    1.025803    11.00000   -1.50000
H30C  2    0.935157    0.629424    1.022851    11.00000   -1.50000
AFIX   0
C31   1    0.805838    0.661185    0.967196    11.00000    0.04465    0.06151 =
         0.04370   -0.00161    0.00798   -0.02032
AFIX 137
H31A  2    0.841111    0.625106    0.950313    11.00000   -1.50000
H31B  2    0.820362    0.715963    0.960029    11.00000   -1.50000
H31C  2    0.751088    0.651644    0.957472    11.00000   -1.50000
AFIX   0
C32   1    0.682863    0.463215    0.980819    11.00000    0.02392    0.02087 =
         0.02272    0.00023   -0.00271    0.00361
AFIX  23
H32A  2    0.639256    0.425873    0.987596    11.00000   -1.20000
H32B  2    0.732796    0.432663    0.981004    11.00000   -1.20000
AFIX   0
C33   1    0.670395    0.497757    0.931203    11.00000    0.01860    0.02677 =
         0.02140   -0.00080    0.00290    0.00275
AFIX  23
H33A  2    0.647787    0.551550    0.933979    11.00000   -1.20000
H33B  2    0.722293    0.502400    0.915396    11.00000   -1.20000
AFIX   0
LI1   3    0.469707    0.593005    0.950657    11.00000    0.03986    0.02237 =
         0.03585    0.00166   -0.00996   -0.00489
LI2   3    0.592136    0.592136    1.000000    10.50000    0.02525    0.02525 =
         0.02765    0.00233   -0.00233   -0.00364
HKLF 4


REM  UMGALE in P43212 #96
REM wR2 = 0.0564, GooF = S = 1.018, Restrained GooF = 1.018 for all data
REM R1 = 0.0240 for 7828 Fo > 4sig(Fo) and 0.0271 for all 8252 data
REM 413 parameters refined using 0 restraints

END

WGHT      0.0253      8.1315

REM Highest difference peak  1.175,  deepest hole -1.276,  1-sigma level  0.084
Q1    1   0.5200  0.4430  0.9497  11.00000  0.05    1.18
Q2    1   0.5223  0.3759  0.9509  11.00000  0.05    0.96
Q3    1   0.4390  0.3631  0.9517  11.00000  0.05    0.65
Q4    1   0.4845  0.3357  0.9379  11.00000  0.05    0.64
Q5    1   0.4417  0.4501  0.9530  11.00000  0.05    0.62
Q6    1   0.4127  0.4175  1.0219  11.00000  0.05    0.59
Q7    1   0.4385  0.4560  0.9409  11.00000  0.05    0.58
Q8    1   0.4862  0.4849  1.0376  11.00000  0.05    0.56
Q9    1   0.4379  0.4472  0.9770  11.00000  0.05    0.51
Q10   1   0.4007  0.4385  1.0075  11.00000  0.05    0.49
Q11   1   0.4486  0.5225  0.9784  11.00000  0.05    0.47
Q12   1   0.5540  0.4043  0.9434  11.00000  0.05    0.47
Q13   1   0.4975  0.4619  0.9921  11.00000  0.05    0.44
Q14   1   0.4127  0.4114  0.9228  11.00000  0.05    0.44
Q15   1   0.4806  0.3237  0.9548  11.00000  0.05    0.43
Q16   1   0.3973  0.4860  0.9826  11.00000  0.05    0.43
Q17   1   0.4426  0.3620  1.0241  11.00000  0.05    0.41
Q18   1   0.6008  0.3655  0.9564  11.00000  0.05    0.41
Q19   1   0.4004  0.4067  0.9366  11.00000  0.05    0.40
Q20   1   0.5198  0.5395  1.0203  11.00000  0.05    0.40
;
_shelx_res_checksum              65992
loop_
_exptl_crystal_face_index_h
_exptl_crystal_face_index_k
_exptl_crystal_face_index_l
_exptl_crystal_face_perp_dist
_exptl_oxdiff_crystal_face_indexfrac_h
_exptl_oxdiff_crystal_face_indexfrac_k
_exptl_oxdiff_crystal_face_indexfrac_l
_exptl_oxdiff_crystal_face_x
_exptl_oxdiff_crystal_face_y
_exptl_oxdiff_crystal_face_z
-10 -5 0 0.0263 -10.0125 -4.9971 -0.0043 -0.0332 -0.0793 -1.0169
10 5 1 0.0148 10.0119 4.9977 1.0043 0.0144 0.1298 1.0136
3 -5 -15 0.0608 3.0003 -5.0174 -14.9950 -0.2137 -0.9365 0.1199
-4 5 15 0.0534 -4.0005 5.0183 14.9943 0.2492 0.9442 -0.2035
-4 8 -10 0.0394 -3.9788 8.0088 -10.0062 0.9507 -0.2245 -0.0117
4 -9 -8 0.0444 3.9881 -9.0197 -7.9926 -0.6911 -0.7156 0.0355
-4 9 8 0.0444 -3.9881 9.0197 7.9926 0.6911 0.7156 -0.0355
2 -7 15 0.0348 1.9771 -7.0029 15.0042 -0.8958 0.5235 -0.1360
4 -10 5 0.0246 3.9779 -10.0140 5.0074 -1.0123 -0.0904 -0.0440
-4 10 -5 0.0246 -3.9779 10.0140 -5.0074 1.0123 0.0904 0.0440

_olex2_submission_special_instructions 'No special instructions were received'
loop_
_twin_individual_id
_twin_individual_mass_fraction_refined
1 1.031(6)
2 -0.031(6)

_chemical_properties_physical    Air-sensitive,Moisture-sensitive
